# Supplementary material for: Overexpression of bHLH95, a basic helix–loop–helix transcription factor family member, impacts trichome formation via regulating gibberellin biosynthesis in tomato
Source: J Exp Bot. 2020 Mar 5;71(12):3450–62. doi: 10.1093/jxb/eraa114 (PMC7475245; doi:10.1093/jxb/eraa114)
Supplement: eraa114_suppl_Supplementary_Dataset_S1_S7 [file eraa114_suppl_supplementary_dataset_s1_s7.xlsx]

## Sheet: Data S1
Sample name	Raw reads	Clean reads	clean bases	Error rate(%)	Q20(%)	Q30(%)	GC content(%)
WT_1	53524544	50900982	7.64G	0.01	97.76	93.99	42.98
WT_2	49602402	48356728	7.25G	0.02	97.13	92.67	43.22
WT_3	48768828	46385494	6.96G	0.01	97.68	93.79	43.29
b95_OE_1	47867502	46847650	7.03G	0.02	97.02	92.65	43.13
b95_OE_2	42799770	40759452	6.11G	0.01	98.26	95.44	43.21
b95_OE_3	55061324	52280518	7.84G	0.01	97.72	93.88	43.26

## Sheet: Data S2
Sample name	WT_1	WT_2	WT_3	b95_OE_1	b95_OE_2	b95_OE_3
Total reads	50900982	48356728	46385494	46847650	40759452	52280518
Total mapped	49002982 (96.27%)	46313799 (95.78%)	44604230 (96.16%)	44675368 (95.36%)	39183163 (96.13%)	50238942 (96.09%)
Multiple mapped	952137 (1.87%)	969091 (2%)	930461 (2.01%)	890658 (1.9%)	811642 (1.99%)	1046533 (2%)
Uniquely mapped	48050845 (94.4%)	45344708 (93.77%)	43673769 (94.15%)	43784710 (93.46%)	38371521 (94.14%)	49192409 (94.09%)
Read-1	24149015 (47.44%)	22892463 (47.34%)	21956018 (47.33%)	22089456 (47.15%)	19262331 (47.26%)	24724798 (47.29%)
Read-2	23901830 (46.96%)	22452245 (46.43%)	21717751 (46.82%)	21695254 (46.31%)	19109190 (46.88%)	24467611 (46.8%)
Reads map to '+'	24001459 (47.15%)	22636641 (46.81%)	21812806 (47.03%)	21856564 (46.65%)	19165885 (47.02%)	24566216 (46.99%)
Reads map to '-'	24049386 (47.25%)	22708067 (46.96%)	21860963 (47.13%)	21928146 (46.81%)	19205636 (47.12%)	24626193 (47.1%)
Non-splice reads	29592474 (58.14%)	27477284 (56.82%)	26626628 (57.4%)	26088327 (55.69%)	23412872 (57.44%)	30099534 (57.57%)
Splice reads	18458371 (36.26%)	17867424 (36.95%)	17047141 (36.75%)	17696383 (37.77%)	14958649 (36.7%)	19092875 (36.52%)

## Sheet: Data S3
geneID	WT_1	WT_2	WT_3	b95_OE_1	b95_OE_2	b95_OE_3
Solyc10g036760.1	0	0	0	0	0	0
Solyc06g074880.1	3.12738	1.75729	2.28777	1.36249	2.07742	2.23274
Solyc06g073060.2	60.907	56.7806	51.6436	44.8283	48.7342	48.1553
Solyc11g007890.1	0.160264	0	0.175857	0.698217	0	0
Solyc09g056240.1	0	0	0	0	0	0
Solyc08g075130.1	0	0	0	0	0	0
Solyc04g016330.2	51.5756	60.3025	38.0971	44.8024	47.0031	50.4561
Solyc02g067830.2	7.94484	7.04655	7.2945	6.04844	6.10885	7.34003
Solyc06g007970.2	2.81464	4.94237	3.70618	1.83937	0.23371	2.37482
Solyc08g062740.1	0	0	0	0	0	0
Solyc05g050900.2	50.1413	37.1748	42.7931	36.4081	40.4775	32.5432
Solyc08g021930.2	8.28217	5.45365	7.95197	1.97327	7.09188	3.77956
Solyc10g074750.1	154.733	133.824	158.384	159.726	122.248	171.999
Solyc02g011920.1	0	0	0	0	0	0
Solyc06g074160.1	0.471563	0	0	0.256805	0	0
Solyc03g044520.1	0.46189	0	0	0	0.287643	0.224835
Solyc09g075220.1	29.3702	24.0672	22.6489	29.2344	24.9968	31.6114
Solyc10g081210.1	11.342	17.9243	18.3021	7.26663	13.711	11.3667
Solyc11g006080.1	61.1317	45.8316	58.2476	45.5015	46.7817	55.4099
Solyc02g070840.1	1.47653	2.33345	1.35016	0	0.613009	1.91663
Solyc01g080920.2	0	0	0.0304848	0.030259	0.0346023	0
Solyc02g065680.2	559.241	550.184	489.337	719.852	724.484	710.499
Solyc06g005790.2	218.775	197.066	178.009	194.248	187.711	163.414
Solyc05g015660.1	2.73573	1.552	0.692745	3.43807	1.04842	1.84386
Solyc03g117130.2	0.175915	0.370678	0	0	0.219103	0
Solyc12g088440.1	73.0168	64.4908	72.6844	78.5749	66.4371	64.913
Solyc06g063200.1	0.997352	0.646634	0.505102	1.00272	0.477771	1.56848
Solyc12g096470.1	317.813	249.435	276.022	248.752	263.624	275.584
Solyc07g045020.2	0	0.243317	0	0	0	0.449671
Solyc01g099800.2	99.138	63.9214	68.9762	76.9809	96.6	109.912
Solyc03g080070.2	0	0	0	0.248984	0	0
Solyc01g068050.2	34.3943	27.6338	26.88	26.4114	23.1141	28.6665
Solyc02g005480.2	105.629	98.5582	93.0061	100.293	106.252	106.934
Solyc09g008240.2	346.55	338.793	370.265	388.778	355.372	379.345
Solyc10g050970.1	0	0	0	0	0	0
Solyc02g085570.2	584.261	467.601	513.664	568.913	493.742	491.213
Solyc09g007930.2	0	0	0	0	0	0
Solyc10g051010.1	1.06356	0.896431	0.933632	1.22459	0.529868	0.857924
Solyc05g051580.2	228.575	210.614	264.03	308.842	179.032	261.783
Solyc04g079170.2	6.93882	6.45047	6.41957	7.11296	7.28666	9.93419
Solyc06g074750.1	9.67286	7.23953	5.21998	3.51178	8.22921	6.94694
Solyc03g123760.2	675.841	700.012	709.367	765.247	578.38	606.176
Solyc01g109560.2	157.783	132.198	136.968	168.475	154.452	144.872
Solyc02g078820.2	138.895	115.87	140.445	144.051	116.904	127.375
Solyc02g070810.2	3.74916	4.51095	3.91918	3.6002	3.39858	4.2547
Solyc04g014740.1	9.75743	7.74964	9.389	4.08748	6.73084	8.47629
Solyc04g071570.2	27.6966	29.2952	25.4856	24.703	26.3475	26.1146
Solyc02g082430.2	85.0648	70.1817	65.5446	88.2215	82.5774	72.4625
Solyc01g020580.1	0	0	0	0	0	0
Solyc03g006000.2	9.67679	9.13085	9.04303	10.945	11.1254	9.93841
Solyc02g090090.2	143.133	127.244	125.613	148.007	143.952	130.149
Solyc11g072450.1	1215.93	1190.4	1230.99	1013.53	1152.91	1178.98
Solyc12g036120.1	23.5894	22.9703	23.5313	16.7392	10.2387	13.5704
Solyc10g045420.1	25.0191	25.6062	20.3938	20.8267	21.1452	16.1801
Solyc11g020570.1	0.239544	0.504753	0	0.260903	0.596705	0
Solyc03g098100.2	1.43726	0.605704	1.15654	0.626167	1.55143	1.21268
Solyc05g053630.1	0	0	0	0	0	0
Solyc05g018880.1	7.19846	5.70348	5.36221	4.49384	3.28013	4.04528
Solyc01g111040.2	0	0	0	0	0	0
Solyc11g012960.1	26.4908	22.3279	18.4098	36.5469	25.2956	29.2286
Solyc02g085840.2	421.81	390.078	370.807	357.577	337.826	336.352
Solyc12g077570.1	0	0	0	0	0	0
Solyc01g108280.2	140.949	126.373	115.937	184.408	123.507	134.269
Solyc10g086270.1	7.27477	2.00736	4.18134	6.98016	3.45171	1.01176
Solyc05g021310.1	0	0	0	0	0	0
Solyc02g072190.2	3.80725	3.32357	4.65511	6.16084	4.74193	6.03634
Solyc07g064950.2	455.282	516.099	528.59	428.79	364.768	350.177
Solyc10g018080.1	0	0	0	0	0	0
Solyc06g073750.2	0.197519	0	0	0	0	0
Solyc01g095440.2	0	0	0.0455865	0.0904977	0	0
Solyc03g121220.2	0	0	0	0	0	0
Solyc01g097870.2	700.344	676.822	636.529	638.442	775.562	799.125
Solyc04g015980.2	2.0288	1.21388	1.81393	1.58225	2.05893	1.82882
Solyc07g062220.2	49.6752	40.9274	33.9498	75.8212	71.2904	59.4054
Solyc09g090900.2	49.8167	18.8947	23.6146	27.3463	40.2063	80.702
Solyc05g046150.2	0.541278	0.342164	0.118788	0.353724	0.943827	1.37009
Solyc11g011920.1	1634.34	1443.74	1264.42	1364.31	1218.55	1138.06
Solyc08g048520.1	0	0.25509	0.265676	0	0	0
Solyc01g048590.1	1.78708	1.12969	0.784378	9.34281	3.11613	2.78368
Solyc04g054980.2	434.211	457.738	412.106	458.926	484.616	468.285
Solyc02g088970.1	12.9212	9.00888	7.08919	11.5898	9.23005	7.39964
Solyc02g090700.2	0	1.69453	0	0.350355	0.80129	0.313163
Solyc01g097290.2	601.544	492.073	511.375	627.438	552.781	557.658
Solyc10g055200.1	21.093	14.0313	17.4011	11.9061	13.9986	7.79429
Solyc08g006450.1	0	0	0	0	0	0
Solyc07g064830.2	116.259	100.278	103.738	120.711	88.3124	83.3326
Solyc04g064910.1	7.67068	2.34627	3.80121	7.00711	5.85558	13.0083
Solyc01g100520.2	1417.96	1445.83	1584.35	1359.28	1247.82	1148.62
Solyc01g095550.2	0.271525	0.326937	0.127689	0.422479	0.386497	0.226578
Solyc12g035570.1	0	0	0	0	0	0
Solyc04g008970.2	9.44267	8.26492	10.8396	9.65173	14.294	10.3243
Solyc03g111510.2	6.62941	6.50286	8.27777	9.46138	5.97917	10.2374
Solyc12g010070.1	25.7339	10.845	19.7663	33.6341	41.6671	65.138
Solyc02g093930.2	80.3606	50.8561	65.0986	64.9102	51.3881	31.5039
Solyc05g005420.1	0	0	0	0	0	0
Solyc09g090580.2	396.99	412.817	417.359	326.79	455.51	492.325
Solyc01g112130.2	0	0	0	0	0	0
Solyc00g268310.1	0	0	0	0	0	0
Solyc02g086220.2	147.437	140.225	116.3	155.897	163.805	176.489
Solyc12g011430.1	13.7473	10.4882	7.28233	8.26101	10.6276	6.46106
Solyc02g014290.1	0	0	0	0	0	0
Solyc04g026320.1	0	0	0	0	0	0
Solyc05g012070.2	78.1743	72.6826	73.5386	62.7194	66.1028	62.53
Solyc01g059990.2	0	0	0	0	0	0
Solyc06g048750.2	42.19	17.9798	18.2058	46.4682	40.7393	66.4566
Solyc02g071980.2	53.2058	53.0907	48.1206	67.6412	51.7931	55.8643
Solyc08g005140.2	76.3975	41.0923	57.3576	59.1225	55.5895	59.1096
Solyc10g085950.1	11.2161	8.23605	7.08604	5.7379	9.10145	9.76125
Solyc05g045700.1	0.987594	1.6648	1.08368	0.860522	1.47606	1.34605
Solyc08g015730.1	3.60852	1.97695	3.48445	1.4149	1.43821	1.82679
Solyc12g062550.1	0	0	0	0	0	0
Solyc09g009060.1	2.81464	2.96542	4.11798	2.04374	1.16855	0
Solyc08g062460.1	0	0	0	0	0	0
Solyc03g097680.2	475.175	462.939	472.914	411.193	434.569	377.377
Solyc08g080190.2	176.169	223.752	169.581	230.447	127.748	150.553
Solyc09g098280.2	368.197	380.892	347.741	333.357	351.084	379.566
Solyc10g076180.1	19.8132	12.3283	17.3927	15.8929	15.9097	17.5644
Solyc05g008650.1	0.0662269	0	0	0	0	0
Solyc02g090590.1	0	0	0	0	0	0
Solyc02g084800.2	0.172545	0.181788	0	0	0	0.16798
Solyc10g080020.1	67.2664	57.0563	52.8561	54.9482	50.0553	55.2198
Solyc11g062410.1	963.926	905.527	911.564	1077.53	851.499	894.115
Solyc10g083930.1	183.776	147.612	154.736	181.336	205.098	205.043
Solyc04g072660.2	432.871	437.133	371.834	337.72	413.781	434.835
Solyc02g065120.1	0	0	0	0	0	0
Solyc11g005910.1	176.543	191.346	164.023	200.344	165.111	179.488
Solyc06g051350.2	27.0825	21.8483	23.4343	18.8783	26.4068	26.6673
Solyc01g095260.1	0.150616	0	0	0.054682	0.062531	0
Solyc12g019360.1	0	0	0	0	0	0
Solyc12g070170.1	0	0	0	0	0	0
Solyc07g018210.2	13.0246	12.6757	14.5341	10.0985	12.6478	10.1011
Solyc05g011980.2	24.6551	15.3363	18.768	12.7827	13.2577	18.0686
Solyc03g059500.2	4.59087	5.98843	3.35835	5.95264	3.53968	5.10791
Solyc02g064900.1	0	0	0	0	0	0
Solyc05g015210.2	77.3666	82.2411	74.7572	89.2957	75.9376	73.5211
Solyc01g017880.1	0	0	0	0	0	0
Solyc05g006230.1	0	0.0470702	0	0	0.0556451	0.0434949
Solyc10g055100.1	0	0	0	0	0	0
Solyc03g062960.1	0	0	0	0	0	0
Solyc01g097070.2	6.31859	3.87321	5.92485	5.50559	4.86498	4.13823
Solyc02g037530.2	551.953	422.253	447.97	380.074	364.728	403.619
Solyc06g036330.1	24.1468	20.7489	18.5876	25.3499	22.2989	20.5583
Solyc03g032210.2	2.81464	2.74077	2.48015	2.64757	3.3463	3.15536
Solyc08g067890.2	35.648	33.2443	38.0206	33.1711	34.2014	38.1073
Solyc10g006020.2	89.7423	85.6105	79.1369	70.0203	78.0387	71.1653
Solyc03g083010.2	125.681	112.055	66.5887	67.8348	72.7981	79.6013
Solyc04g071460.1	0	0	0	0	0	0
Solyc05g005250.2	129.436	116.889	101.122	101.998	99.551	112.946
Solyc01g088500.2	2.2477	1.52236	2.20213	2.62298	1.49974	0.937816
Solyc04g011650.2	26.3728	26.9732	22.5079	20.6614	22.8587	23.4229
Solyc07g005880.2	297.76	253.778	234.4	268.483	256.097	274.595
Solyc03g098290.2	146.006	126.109	169.314	79.7704	148.196	87.455
Solyc10g036750.1	0	0	0	0	0	0
Solyc04g026300.1	7.83205	7.9078	8.77309	17.0608	7.72258	7.466
Solyc03g119340.2	27.0206	27.335	29.797	36.0186	22.771	24.8661
Solyc01g108750.2	3.91603	0.884102	3.68316	3.50355	4.18064	4.08474
Solyc01g014420.1	0	0	0	0	0	0
Solyc08g074260.2	1.11748	1.41281	2.39109	0.608558	0.69591	1.52308
Solyc08g075050.1	0	0	0	0	0	0
Solyc03g114940.2	83.325	34.0644	79.1159	45.4276	31.4106	32.3763
Solyc01g104700.2	964.616	868.973	876.007	734.375	767.614	811.247
Solyc03g123370.2	206.43	205.308	243.191	241.187	174.542	170.016
Solyc10g052440.1	0	0	0	0	0	0
Solyc07g053810.2	6.62269	6.18004	11.0044	2.06091	3.06376	1.47371
Solyc06g074240.1	0.270747	0.158473	0.330099	0.163827	0.374685	0.146436
Solyc01g102620.1	0	2.56469	0.667781	0	0.757977	0
Solyc09g090730.1	40.0203	17.6838	31.4342	46.6189	17.9733	12.9475
Solyc02g078930.1	0	0	0.286192	0	0.108282	0
Solyc07g018000.2	109.336	88.2902	84.5672	87.2277	99.17	75.0301
Solyc03g115450.1	2.22142	1.56028	2.06822	1.28307	2.13797	1.86775
Solyc10g048140.1	0.321674	0.225937	0.235313	0	0.400645	0
Solyc00g027660.1	0	0	0	0	0	0
Solyc07g026860.2	0	0.439322	0	0	0	0
Solyc00g028540.1	0	0	0	0	0	0
Solyc02g086620.2	6.8876	10.6058	12.79	6.92467	9.89829	7.73698
Solyc03g096450.1	140.464	110.709	121.186	122.624	96.1548	129.441
Solyc05g008160.1	18.9618	11.2374	9.10291	20.6525	22.1409	11.5376
Solyc03g079850.2	123.272	98.1103	116.001	106.413	96.9697	107.378
Solyc03g122050.1	0.804184	1.05908	1.10303	0.218972	1.00161	0.782909
Solyc05g053930.2	119.044	96.5487	94.6178	97.3391	82.3962	67.9735
Solyc10g005620.2	119.986	135.704	132.697	146.12	127.086	120.185
Solyc05g054980.2	220.017	254.955	201.235	199.449	199.695	217.63
Solyc01g014980.2	0	0	0	0	0	0
Solyc01g005290.2	27.3542	23.5477	27.4532	18.5299	12.88	20.7848
Solyc01g057880.1	0	0	0	0	0.403527	0
Solyc08g005840.1	0	0	0	0	0	0
Solyc11g007510.1	61.6908	65.4289	47.0465	91.8283	90.0262	56.0548
Solyc09g075640.2	11.4959	9.94494	9.54755	12.4635	10.1803	9.44624
Solyc01g060320.1	0	0	0	0	0	0
Solyc09g018700.1	0.372184	0.588183	0	0	0.231778	0
Solyc01g105930.1	0.588684	0.930329	0.645958	1.92352	0.366603	0.859664
Solyc05g055830.2	29.4694	24.926	31.8812	31.645	25.8481	28.8919
Solyc02g068370.2	73.8095	68.767	66.6151	68.2875	63.8118	58.3053
Solyc00g006860.1	0	0	0	0	0	0
Solyc07g021120.1	54.2904	63.1999	51.1737	58.5495	47.2223	50.0814
Solyc03g006410.2	8.04184	10.1672	8.47128	4.90498	9.61548	9.81246
Solyc01g020600.1	0	0	0	0	0	0
Solyc06g009150.1	8.25629	7.21587	10.6038	3.88311	3.73935	3.56223
Solyc12g062960.1	0	0	0	0	0	0
Solyc04g055090.1	2.12392	1.89635	2.56757	1.56834	2.86953	2.03268
Solyc03g113750.1	1.27886	1.15489	1.16941	0.762775	0.682641	1.06717
Solyc02g093380.1	0.092378	0.0729951	0.0506829	0.125769	0.0575285	0.0449671
Solyc08g082540.2	20.9627	21.1498	19.2985	19.5425	17.5905	15.9114
Solyc00g112700.1	0	0	0	0	0	0
Solyc12g038390.1	0	0	0	0	0	0
Solyc03g031890.2	11.0912	7.65596	1.15408	3.43661	3.33446	4.56115
Solyc11g007420.1	20.4386	18.4921	17.6123	26.4114	32.5036	27.5423
Solyc08g067650.1	0.764914	0.503681	0.419667	0.833117	1.42905	1.58244
Solyc10g047880.1	0	0	0	0	0	0
Solyc11g039370.1	0	0	0	0	0	0
Solyc06g035650.1	0	0	0	0	0	0
Solyc08g067920.2	30.3501	26.5156	25.8927	31.7305	27.4339	27.9035
Solyc11g040310.1	0	0	0	0	0	0
Solyc01g012620.1	0	0	0	0	0	0
Solyc12g017510.1	35.663	32.4311	32.4202	43.7337	29.4231	27.1801
Solyc01g097310.2	383.181	364.798	387.632	301.257	308.4	306.142
Solyc02g021760.2	36.6901	32.9671	33.5273	35.2838	29.3442	37.9892
Solyc11g010940.1	5.03043	6.56179	4.07417	9.00115	5.6687	5.94677
Solyc01g090230.2	234.391	220.422	215.562	210.103	223.478	208.167
Solyc04g079750.2	18.7452	11.3198	9.28114	10.2083	11.3889	5.78637
Solyc04g074140.2	93.9757	88.394	80.5545	85.7811	74.2748	81.8801
Solyc05g055650.2	6.73894	5.66631	8.81663	4.72854	3.79316	4.47891
Solyc03g083590.2	7.03661	7.62538	6.83879	5.91225	4.50726	5.28463
Solyc03g031970.2	609.314	532.116	519.607	451.013	461.062	469.119
Solyc07g006080.1	0	0	0	0	0	0
Solyc12g013710.1	2920.63	4286.09	2584.3	1378.11	2201.13	2777.14
Solyc05g008300.1	35.2466	27.0545	31.0734	27.9685	24.3126	24.7319
Solyc08g077290.1	10.6018	10.0824	10.295	10.1676	8.99782	10.23
Solyc04g009720.1	20.0543	24.4647	22.3915	28.7401	17.09	14.2147
Solyc11g061980.1	0.0606114	0	0.0665085	0.0660158	0	0.236032
Solyc07g062830.1	0	0	0.932373	0	0	0
Solyc05g009720.2	46.0696	49.81	22.9092	52.4325	70.7039	61.1449
Solyc01g098890.1	0	0	0	0	0	0
Solyc05g052290.1	0.168668	0.355407	0	0.183707	0.630228	0.328411
Solyc11g045300.1	0	0	0	0	0	0
Solyc02g021010.1	36.0962	27.1642	35.4587	31.8262	39.3917	33.1332
Solyc11g066540.1	142.609	118.009	146.347	126.397	143.821	133.215
Solyc08g074950.1	0	0	0	0	0	0
Solyc11g013340.1	52.2137	33.6941	30.7953	42.652	39.0193	51.4677
Solyc04g010330.2	0.106213	0.111903	0.466187	0	0.396865	0.413612
Solyc05g024010.2	1.93149	2.46338	2.7887	1.66083	1.64599	0.791745
Solyc00g027770.2	150.114	147.857	142.118	134.792	119.572	139.516
Solyc08g008590.2	269.824	244.874	254.617	212.41	252.406	230.361
Solyc06g065910.2	0.0840192	0.0885201	0.368775	0.183022	0.366261	0.408982
Solyc03g117190.1	2.31485	1.552	2.19369	1.03142	0.873681	1.5024
Solyc07g017790.1	0	0	0	0	0	0
Solyc12g057130.1	1.84155	0.881911	2.75553	1.27639	1.04257	0.977908
Solyc04g071610.2	649.141	575.128	561.593	612.716	734.442	1001.6
Solyc10g076490.1	0	0	0	0	0.105433	0
Solyc03g117600.2	104.508	118.905	98.0608	120.627	144.066	140.267
Solyc01g094610.2	20.3444	15.3994	22.974	10.9717	9.59439	9.80696
Solyc07g049650.1	0	0	0	0	0	1.12418
Solyc09g010070.1	0.0240954	0.0253862	0.132198	0.0787316	0.0900326	0.164206
Solyc05g024440.1	0	0	0	0	0	0
Solyc09g064780.2	23.5235	15.2413	19.1866	20.1405	20.838	19.1047
Solyc06g065670.2	150.439	186.453	135.96	142.907	104.601	109.252
Solyc10g018950.1	0	0	0	0	0	0
Solyc03g118280.1	2.70959	3.06847	2.98911	2.54087	2.21979	2.44042
Solyc04g051860.2	254.373	253.914	194.189	235.669	249.339	249.699
Solyc07g039590.1	0	0	0	0	0	0
Solyc03g093040.2	0	0.210875	0	0.217999	0	0
Solyc09g010250.1	0.555979	0.585763	0.610072	0	0	1.08254
Solyc11g006640.1	30.4685	26.9112	31.1165	25.2913	27.8699	25.2782
Solyc01g067990.1	0	0	0	0	0	0
Solyc07g005010.2	28.5892	19.8139	21.7004	23.9278	24.8415	28.6949
Solyc07g026750.1	0	0	0	0	0	0
Solyc08g060830.2	92.3585	106.152	95.4814	82.3038	86.5122	78.7686
Solyc05g006150.1	0	0	0	0.0888583	0	0
Solyc12g005240.1	18.8808	20.6782	20.1039	20.0566	19.1613	16.4751
Solyc04g074090.2	97.5354	95.6311	75.5319	96.0664	89.8026	81.7795
Solyc01g010350.2	0	0	0	0	0	0
Solyc07g005150.1	0.0289796	0	0	0.0157818	0.0180471	0.0141065
Solyc07g037940.1	0	0	0	0	0	0
Solyc06g073620.2	22.6576	22.7863	18.9033	22.4344	23.0891	23.8812
Solyc08g077270.2	57.2579	59.1955	50.5924	48.3491	46.2077	53.6553
Solyc09g090760.2	0.918081	0.814537	1.27251	0.999942	0.782376	0.611542
Solyc04g078520.2	100.833	81.7011	93.0463	57.9027	37.2111	28.2305
Solyc06g064440.2	24.5014	23.7234	24.1399	13.7189	18.4819	16.7141
Solyc01g099720.2	172.23	155.017	141.457	159.88	154.569	161.65
Solyc09g009830.2	878.583	917.208	867.05	1040.28	1242.93	1078.32
Solyc04g080690.1	3.36705	5.32113	3.69464	3.66727	1.04842	4.09747
Solyc05g011920.2	99.8297	76.6628	93.4762	88.9178	92.8391	103.02
Solyc08g016120.1	0	0	0	0	0	0
Solyc05g050740.2	35.7965	37.8879	25.5224	33.2389	26.9151	31.6375
Solyc04g015520.2	65.4455	46.7641	53.4686	87.0898	60.3677	59.4245
Solyc03g078600.1	0.616908	0	0.225643	0	0.12806	0
Solyc03g062680.2	167.323	132.311	124.946	120.431	116.741	101.944
Solyc11g069860.1	127.18	114.663	112.101	109.454	96.0806	100.676
Solyc08g080700.1	0	0	0.732086	0	0	0
Solyc03g063850.1	0	0	0	0	0	0
Solyc00g007990.1	0	0	0	0	0	0
Solyc09g011650.2	8.64127	10.5048	3.46458	14.4796	22.5603	17.4724
Solyc07g007830.2	55.8459	51.8417	54.3667	50.626	50.8948	57.2693
Solyc12g099900.1	10.3704	7.95838	10.0096	11.6785	8.25209	8.1329
Solyc07g043430.1	0	0	0	0	0	0
Solyc08g062160.1	0	0	0	0	0	0
Solyc03g098480.1	6.40058	3.7841	2.37479	3.76149	2.8676	4.34843
Solyc10g081040.1	22.6703	19.0433	17.3964	18.4354	16.312	14.838
Solyc03g013390.1	0	0	0	0	0	0
Solyc05g005680.2	4.08166	3.58359	1.9408	2.51917	2.20294	3.3114
Solyc10g007340.2	58.6593	51.2244	47.9994	48.1125	44.6579	46.4958
Solyc03g006570.2	71.8496	70.8322	70.8152	77.2778	73.6685	71.4477
Solyc11g043060.1	0.155291	0	0	0	0	0
Solyc02g088350.2	741.826	820.742	884.044	838.796	777.288	829.596
Solyc01g010210.1	0	0	0	0	0	0
Solyc04g018140.1	5.07143	4.06076	5.34225	7.29118	2.27393	5.13475
Solyc03g116030.2	79.7191	91.9466	76.1187	76.7736	77.6903	84.418
Solyc09g011050.2	14.9403	25.6348	3.51297	19.2945	33.7605	24.1032
Solyc09g065390.1	4.94972	4.44546	4.71899	3.44674	3.73935	4.1868
Solyc04g008320.1	0	0	0	0	0	0
Solyc04g045560.2	4.37476	5.15137	4.6592	3.92398	4.32697	5.26115
Solyc01g009860.2	197.941	165.328	138.671	187.264	154.357	154.13
Solyc03g124110.1	0	0.0547252	0	0.339445	0.129389	0
Solyc05g016430.1	0	0	0	0	0	0
Solyc07g051960.1	0.596481	0	0.327257	0	0.371459	0
Solyc03g033880.1	0	0	0	0	0	0
Solyc02g068060.2	45.1587	40.6312	37.5396	35.5001	28.8199	29.9149
Solyc05g008570.1	0	0	0	0	0	0
Solyc05g015020.1	0	0	0	0	0	0
Solyc10g018220.1	0	0	0	0	0	0
Solyc03g045110.2	17.7885	14.7085	16.0601	33.8443	26.3624	19.2909
Solyc07g007370.2	124.43	98.1847	101.974	113.977	99.536	90.22
Solyc05g011840.2	4.50343	5.31979	4.3426	1.18909	1.01982	1.59429
Solyc11g005220.1	838.682	739.207	726.913	645.467	669.019	723.09
Solyc08g067620.2	0	0.51018	0.531353	0.527417	0	0.235714
Solyc08g059670.1	0	0	0	0	0	0
Solyc02g086480.1	14.1107	9.17305	11.9696	6.21297	14.5835	12.276
Solyc06g036390.1	0	0	0	0	0	0
Solyc03g006020.2	35.0449	40.0278	27.3135	32.462	38.7533	36.9875
Solyc01g097600.1	22.6917	26.1141	16.0889	28.1371	24.7841	15.294
Solyc09g090720.2	107.426	100.001	99.8611	90.9464	97.9633	101.691
Solyc03g111060.2	11.8959	11.1903	10.7223	8.79194	12.6997	11.1675
Solyc07g008120.2	3.38604	1.2486	1.67196	4.60994	7.3803	3.6261
Solyc03g033780.1	0	0	0	0	0	0
Solyc06g008340.2	68.506	58.0957	55.8238	47.0927	53.5725	47.2322
Solyc01g079290.1	1.10611	0.610426	0.92474	1.08999	0.98404	1.38451
Solyc02g083200.2	0	0	0	0	0	0
Solyc11g021320.1	0	0	0	0	0	0
Solyc10g085070.1	22.0678	14.4655	20.9278	20.5552	22.0133	21.241
Solyc04g071270.1	0	0	0	0	0	0.0368118
Solyc07g039660.1	0	0	0	0	0	0
Solyc06g036650.1	0	0	0	0	0	0
Solyc06g082720.1	0.220756	0.465165	0.242234	0.24044	0.274952	0
Solyc11g013820.1	10.287	11.3198	8.27777	15.188	9.96528	14.4659
Solyc08g075400.2	16.9982	14.769	11.5061	9.97826	13.1977	12.6801
Solyc11g066490.1	21.9066	19.5992	24.2744	14.0813	24.5116	14.9639
Solyc03g093380.1	7.43066	6.40532	6.42405	3.92398	4.20677	2.84979
Solyc09g050040.1	0.132845	0	0	0	0	0
Solyc05g009410.1	0.211429	0.167066	0.289999	0.0575702	0	0
Solyc04g039790.1	0	0	0	0	0	0
Solyc12g043120.1	312.685	327.08	294.567	351.697	351.459	344.213
Solyc10g044480.1	384.476	417.338	370.114	433.44	434.986	445.587
Solyc07g018300.2	51.9039	75.9953	63.6542	59.4417	56.0903	36.4119
Solyc07g043570.2	754.036	773.443	909.124	854.598	705.084	694.741
Solyc06g010200.2	71.6583	61.5465	61.5366	67.5591	65.7033	64.5924
Solyc03g095940.1	13.7824	5.8268	11.0776	12.9078	14.8699	19.4003
Solyc03g123430.2	0	0	1.0514	0.417445	0	0
Solyc11g006620.1	176.316	176.272	159.628	175.687	158.753	171.917
Solyc12g038060.1	0	0	0	0	0	0
Solyc08g078020.1	780.104	660.12	778.595	694.605	681.76	594.219
Solyc11g012640.1	63.2325	56.1056	58.0659	78.096	55.3591	51.844
Solyc04g008000.2	0	0	0	0	0	0
Solyc12g016080.1	0	0	0	0	0	0
Solyc07g054000.2	1.30324	0.76281	1.43004	0.788581	1.08213	0.281948
Solyc02g063220.2	42.8347	38.177	43.0641	31.9013	31.8662	37.8694
Solyc06g062810.1	18.6169	18.3359	15.5209	16.6898	16.7105	15.8293
Solyc01g050060.1	23.1502	35.0611	27.9824	34.4727	26.8062	36.6238
Solyc03g077990.1	0	0	0	0	0	0
Solyc12g010280.1	1.00076	2.10875	1.64719	2.17999	0.623226	0.730715
Solyc10g080370.1	119.864	104.479	87.6007	96.1177	78.7531	69.9715
Solyc12g036580.1	0	0	0	0	0	0
Solyc08g065920.2	0	0	0	0	0	0
Solyc02g069110.2	51.2459	53.1731	54.1018	38.4787	51.7385	67.2762
Solyc09g020090.1	0	0	0	0	0	0
Solyc06g060940.1	16.4977	17.1466	13.2102	16.5118	15.5498	13.8908
Solyc01g087640.2	85.9388	78.1111	78.5474	77.7514	69.5618	79.2618
Solyc11g011070.1	38.6765	27.9099	31.6842	54.8203	45.5321	38.427
Solyc12g014150.1	75.0572	91.5774	78.3745	92.5617	84.1355	68.5929
Solyc10g078940.1	0.566469	0.298407	0	0	0.352769	0.827224
Solyc01g088480.2	839.474	778.956	731.642	661.934	638.776	689.568
Solyc04g045400.1	0	0	0	0.471632	0	0
Solyc01g102770.1	125.598	101.808	120.932	91.9375	120.636	116.767
Solyc03g098490.1	4.48566	4.11767	3.84995	3.14422	2.71048	2.89692
Solyc04g076140.2	65.8485	62.5979	63.5346	40.8061	43.3639	42.0007
Solyc05g050120.2	1078.79	1241.31	778.633	1182.94	1516.96	1194.03
Solyc10g055420.1	29.7919	16.0589	28.8892	28.6752	28.4766	17.5372
Solyc03g058960.1	0	0	0	0	0	0
Solyc05g025660.1	0	0	0	0	0	0
Solyc01g094140.2	4.57766	5.73533	7.73819	7.00711	2.31141	7.1064
Solyc05g009400.1	0.440553	0.309436	0.214851	0.10663	0.304839	0.0476553
Solyc10g018030.1	0	0	0	0	0	0
Solyc07g043660.2	0.18251	0.240359	0.200267	0.347871	0.170487	0.222102
Solyc03g112520.2	275.452	221.572	216.374	227.153	213.47	210.276
Solyc03g121240.1	0.985002	0.913236	0.0864668	1.2874	2.06106	1.26581
Solyc03g118690.2	154.971	161.877	132.26	140.513	123.729	144.166
Solyc08g048250.2	153.578	159.373	161.763	142.538	150.054	116.165
Solyc11g028210.1	0	0	0	0	0	0
Solyc07g066280.2	26.0535	21.1382	24.3119	21.0662	20.4046	22.4835
Solyc11g006520.1	5.71864	4.24977	4.3701	6.89589	5.7871	7.65511
Solyc02g032440.1	0	0	0	0	0	0
Solyc04g050840.1	0	0	0	0	0	0
Solyc05g055320.2	0	0	0	0	0.090761	0
Solyc02g093570.2	0.383815	0.404376	0.421157	0	0.478042	0.124554
Solyc05g046330.2	374.277	383.96	340.097	314.083	285.165	286.268
Solyc02g021340.2	47.5834	33.3023	35.9896	37.9442	33.0192	36.7288
Solyc11g072890.1	11.5997	6.47002	9.30557	11.0415	10.5625	11.5776
Solyc02g088910.2	36.5252	35.1277	21.9767	58.1284	58.7578	52.5777
Solyc02g088980.1	2.50191	5.71119	4.11798	3.17915	5.19355	6.49524
Solyc05g010780.1	1.34995	1.99117	1.89605	1.88201	1.54686	1.2091
Solyc06g076290.1	44.4417	23.0991	38.3623	43.8866	30.2592	36.9203
Solyc09g008140.2	115.622	99.425	113.823	89.006	111.235	103.942
Solyc00g009110.2	335.79	362.991	312.087	463.83	388.003	330.95
Solyc07g065500.1	175.461	182.009	112.783	79.248	125.769	121.307
Solyc09g089960.1	0	0	0	0	0	0
Solyc01g006410.2	0	0	0	0	0	0
Solyc07g054710.1	0.62985	0	0.345565	0.343005	0	0.306594
Solyc01g090550.2	161.581	121.033	151.679	150.556	149.574	169.688
Solyc07g006610.2	1.20091	0.79078	0.658877	0.326998	0	0.730715
Solyc07g032700.1	0	0.78209	1.35758	0.539008	0.924566	0
Solyc12g019410.1	33.2033	29.3527	23.8703	24.1092	29.9465	23.7792
Solyc05g051640.2	18.9574	11.7174	12.9433	13.031	11.4384	10.9095
Solyc04g051650.2	6.99562	4.60648	6.47683	2.14295	2.45055	5.7464
Solyc02g088990.1	13.7393	19.3004	12.5633	13.3016	15.2109	14.1189
Solyc06g074770.2	2.37523	2.15212	2.08505	2.27657	2.54418	3.0986
Solyc04g049100.1	0	0	0	0	0	0
Solyc01g100880.2	0	0	0	0	0.311613	0
Solyc09g074230.2	47.3557	52.3382	36.6798	49.5554	34.695	36.1591
Solyc05g026500.1	136.126	88.4236	115.678	102.559	84.1355	92.6679
Solyc07g063360.1	0	0	0	0	0	0
Solyc09g048980.2	7.38002	5.33493	8.98469	4.28305	6.44099	4.98215
Solyc08g041850.2	6.80751	4.41365	16.0889	4.56277	6.52213	8.15682
Solyc09g010450.1	5.12776	5.50556	5.326	5.32918	3.77836	4.34428
Solyc12g042710.1	0	0	0	0	0	0
Solyc01g008280.2	26.197	31.385	26.7268	29.4871	29.0273	30.7071
Solyc06g007210.2	661.059	678.313	650.946	549.842	670.66	605.952
Solyc09g007180.2	191.29	191.721	183.257	163.14	188.843	189.665
Solyc03g120750.2	343.976	355.625	332.262	358.764	299.148	331.118
Solyc01g099650.2	6.69885	6.34601	5.74459	2.39118	3.22519	2.02773
Solyc03g013310.2	0	0	0	0	0	0
Solyc08g076840.2	124.091	103.669	109.365	113.168	101.279	93.7331
Solyc01g096850.2	28.1678	28.9552	25.3655	31.7984	22.3935	22.8383
Solyc08g013670.2	14401.5	15037	15408.2	12733.4	13772.3	13255.9
Solyc10g008850.1	15.8388	11.2079	14.1373	13.6464	15.0163	16.1102
Solyc01g058100.2	2.40474	2.07292	2.39882	0.714317	0.272283	1.70264
Solyc03g036470.1	0.522137	0.412581	0.286468	1.13739	1.62581	0.381242
Solyc06g065000.1	0.100076	0.0527187	0.109813	0.0817496	0.0934838	0.0243572
Solyc01g087430.2	171.667	193.052	144.847	162.674	142.027	140.579
Solyc06g063040.1	0.436379	0.183902	0.526719	0.190115	0.163053	0.212417
Solyc03g098750.2	138.252	112.811	80.5166	156.067	178.077	237.303
Solyc06g073900.2	140.107	130.643	137.952	137.101	161.454	174.154
Solyc11g044510.1	10.3255	11.6651	9.55554	15.4466	11.8792	11.5461
Solyc09g009810.1	0.938214	0.906102	0.171583	1.10703	1.07117	0.913393
Solyc04g045600.2	438.541	453.199	445.765	254.044	304.822	263.662
Solyc04g049410.2	20.2134	19.2606	17.6135	17.645	19.067	19.0999
Solyc02g085300.2	22.6363	18.326	16.9948	18.1666	19.2903	20.8776
Solyc01g008060.2	342.514	278.332	291.275	304.661	246.481	263.675
Solyc09g005830.1	0.0234921	0	0.103111	0.0511735	0.0585188	0.114353
Solyc12g017240.1	6.21163	7.68965	5.62318	3.72102	5.02879	4.98902
Solyc12g010650.1	7.65289	8.60554	10.0123	8.49555	8.43188	8.73992
Solyc06g051300.2	19.4885	17.7579	13.0042	11.1868	10.8244	9.99925
Solyc10g085810.1	150.263	145.159	145.801	150.063	123.288	116.77
Solyc05g023590.1	0	0	0	0	0	0
Solyc02g086510.2	35.6911	34.0593	30.62	37.1096	34.911	33.2915
Solyc02g014820.1	0	0	0	0	0	0
Solyc08g067800.1	43.5909	29.3501	25.975	28.9268	30.9216	25.8561
Solyc11g066050.1	31.3364	17.9902	23.8843	23.8096	25.9418	17.9939
Solyc09g073020.1	0	0	0	0	0	0
Solyc05g032620.1	18.3722	15.8156	14.751	12.9335	11.4413	16.7955
Solyc12g027740.1	112.586	86.8061	102.201	118.723	118.555	120.568
Solyc11g045590.1	0	0	0	0	0	0
Solyc03g118070.2	91.6487	90.7316	81.0592	74.4352	72.819	72.6869
Solyc11g030500.1	0	0	0	0	0	0
Solyc03g005320.2	18.8873	11.9394	15.7379	16.3928	10.7329	10.1132
Solyc07g055360.1	0	0	0	0	0	0
Solyc04g017840.1	0	0	0	0	0	0
Solyc01g086930.2	2.90952	3.55407	3.47021	2.84746	2.46839	2.21678
Solyc05g015810.1	0	0	0	0	0	0
Solyc01g058340.1	0	0	0	0	0	0
Solyc01g017740.1	0	0	0	0	0	0
Solyc00g010790.1	0	0	0	0	0	0
Solyc06g060180.1	0	0	0	0	0	0
Solyc02g076650.1	0	0	0	0	0	0
Solyc01g090440.2	6.8082	5.82217	6.61357	6.54853	5.56131	5.68121
Solyc10g078960.1	1476.33	1456.88	1318.68	1446.77	1653.76	1571.27
Solyc01g103680.2	128.043	105.365	114.852	134.308	139.756	137.401
Solyc05g015300.2	0	0	0	0	0	0
Solyc03g043980.1	0	0	0	0	0	0
Solyc06g051310.2	590.395	614.723	529.998	579.704	532.55	561.526
Solyc06g051900.2	128.813	150.557	130.303	132.9	110.3	117.568
Solyc10g078340.1	488.247	416.346	426.623	328.633	342.151	361.338
Solyc05g023970.1	0	0	0	0	0	0
Solyc07g053600.2	13.348	14.405	12.0646	15.5987	9.95477	14.8513
Solyc10g017590.2	1.59696	2.01901	0.700933	0.695741	0.397804	0.932827
Solyc11g011650.1	0.489503	1.03145	1.96947	1.59945	1.01613	1.11196
Solyc12g098540.1	0	0	0	0	0	0
Solyc02g083950.2	0	0	0	0	0	0
Solyc07g032490.2	54.0629	82.6308	54.6677	99.7582	143.477	128.775
Solyc03g112340.1	6.20773	6.46101	4.74755	8.23643	5.90424	6.08013
Solyc00g130180.1	0	0	0	0	0	0
Solyc05g018250.2	0	0	0	0	0	0
Solyc11g012490.1	4.21503	3.03846	3.65141	2.17462	2.76307	1.94377
Solyc03g063740.1	0	0	0	0	0	0
Solyc02g070270.1	0	0	0	0	0	0
Solyc01g109270.2	4.31179	4.2904	5.257	3.65264	2.68517	2.79848
Solyc01g079960.2	0	0	0	0	0	0
Solyc05g015280.1	0	0	0	0	0	0
Solyc08g047980.1	0	0	0	0	0	0
Solyc05g005670.1	1.46613	1.10663	1.22459	0.786512	0.790388	1.04388
Solyc10g074370.1	0	0	0	0	0	0
Solyc01g102340.2	30.9202	23.915	19.3193	28.8435	29.9934	39.9473
Solyc12g005420.1	0.318264	0.335313	0	0.173321	0.198199	0.309844
Solyc01g097340.2	774.712	699.092	744.353	1074.23	1029.84	793.517
Solyc05g007240.1	52.0682	35.9692	39.2503	65.026	67.7357	52.1939
Solyc05g015160.2	0.0797067	0	0	0	0	0
Solyc07g055930.2	185.205	139.289	126.638	181.531	145.366	170.578
Solyc10g076800.1	56.909	46.5026	49.4158	45.8774	42.4166	45.3698
Solyc11g067260.1	98.8897	94.4044	94.5013	119.843	104.663	120.907
Solyc09g064260.1	0	0	0	0	0	0
Solyc12g088970.1	0	0	0	0	0	0
Solyc11g065930.1	183.232	140.547	141.455	132.822	158.633	167.085
Solyc07g066590.1	0.186477	0	0	0	0	0.090772
Solyc08g074340.1	0.888835	0.31215	2.60083	2.58157	1.84508	2.01908
Solyc07g005740.1	2.7694	2.98407	2.17554	1.71383	0.979915	1.16424
Solyc05g041130.1	25.404	41.3639	29.1426	30.1845	20.135	25.8561
Solyc07g005320.2	116.324	117.492	110.746	130.961	114.619	122.258
Solyc09g074800.2	0	0	0	0	0	0.142347
Solyc08g083320.2	4890.04	4818.39	4977.63	6355.8	4907.37	4789.9
Solyc06g005040.1	0	0	0	0	0	0
Solyc10g086770.1	0.144341	0	0	0.157211	0.179777	0
Solyc06g050900.2	203.646	129.904	150.315	117.979	90.9305	87.5892
Solyc12g098330.1	409.667	417.838	403.615	417.081	469.349	426.832
Solyc08g077260.2	100.28	86.0663	80.157	79.2781	79.57	101.96
Solyc11g065140.1	12.0426	16.5205	11.8378	16.2588	13.2023	14.9603
Solyc12g026430.1	244.923	222.251	218.903	246.109	215.505	231.521
Solyc04g008710.2	231.59	280.025	264.859	215.223	257.124	240.009
Solyc03g013620.1	0.466194	0.294701	0.10231	0.203105	0.116129	0.181544
Solyc04g080530.2	0	0	0	0	0.182705	0.142811
Solyc11g013460.1	55.5074	48.3295	53.7828	48.1372	45.394	49.5527
Solyc10g018420.1	0	0	0	0	0	0.240895
Solyc04g076260.1	7.68027	9.07251	9.5767	5.95695	5.50758	6.68406
Solyc06g075320.2	1.84102	1.19363	1.55396	1.3882	1.41108	0.551483
Solyc09g092290.1	0	0.074514	0	0	0	0.0172135
Solyc11g011470.1	241.501	256.469	233.389	250.552	253.796	246.073
Solyc10g055670.1	621.736	592.855	524.863	669.077	605.558	626.57
Solyc02g090770.1	0	0	0	0.0801467	0	0
Solyc11g017190.1	23.2728	24.201	22.2205	25.3479	21.0809	30.0133
Solyc00g157080.1	0.862726	1.81788	1.89333	0.18793	0.429811	0.671922
Solyc04g080590.2	235.498	220.612	216.391	205.415	208.999	194.78
Solyc10g007870.2	89.2785	216.008	158.217	74.6503	99.3881	168.641
Solyc02g032580.1	0	0	0	0	0	0
Solyc02g080770.2	9.17896	9.21737	7.71138	6.24838	5.53758	8.37762
Solyc02g065030.1	0.211429	0.0495011	0.128888	0.102347	0.117038	0.228706
Solyc07g008490.2	97.9387	93.3581	77.562	81.7496	83.5001	77.0443
Solyc06g009310.1	0	0	0	0	0	0
Solyc06g062400.1	8.85123	6.45604	8.21818	11.5474	5.69383	6.8179
Solyc01g009740.1	0	0	0	0	0	0
Solyc09g064500.2	375.578	422.708	445.919	324.344	364.83	347.232
Solyc05g010770.2	2.52192	0.948936	1.97663	1.37339	2.01925	1.57834
Solyc11g042910.1	0	0	0	0	0	0
Solyc07g008170.2	37.1983	33.7821	39.1373	34.6291	34.8882	32.093
Solyc04g054700.2	35.0902	32.996	33.8636	31.7454	32.4584	40.5046
Solyc01g100510.2	11.2141	4.12581	7.42213	6.78554	5.54252	6.41181
Solyc08g062040.1	0	0	0	0	0	0
Solyc05g015790.1	0	0	0	0	0	0
Solyc04g055010.2	147.805	118.009	133.043	118.537	98.158	102.581
Solyc01g110350.2	2.81206	2.3963	3.22178	3.01775	2.16326	2.25455
Solyc06g053520.2	0	0	0	0	0	0
Solyc01g111240.2	58.104	56.887	53.8553	57.0325	49.0197	55.2057
Solyc09g082940.2	30.9487	26.1271	27.6467	24.2008	23.2268	16.6101
Solyc02g014550.1	0	0	0	0	0	0
Solyc01g097560.1	0	0	0	0.139743	0.159801	0
Solyc06g073490.1	4.06852	3.44888	3.36109	3.99835	3.34911	3.5739
Solyc04g076250.2	19.3784	22.4294	22.1622	20.5117	25.4956	26.3057
Solyc02g086760.1	1.14437	0.425532	0.369326	0.439908	1.34147	1.90051
Solyc08g005160.1	0	0	0	0	0	0
Solyc10g079270.1	0	0	0	0	0	0
Solyc09g014900.2	5.13591	6.41308	5.58341	4.60975	3.25762	5.55559
Solyc02g084610.1	22.3367	12.394	14.1754	11.2406	11.3259	11.9795
Solyc02g076890.1	0	0	0	0	0	0
Solyc12g094450.1	243.715	207.649	198.245	226.206	218.422	217.151
Solyc01g100200.2	1.82695	1.13564	1.04244	1.61178	0.887433	1.24503
Solyc03g114910.2	0	0	0.187893	0.373002	0.426542	0
Solyc07g064750.1	4.9833	3.69463	2.02524	4.42252	2.52866	3.95305
Solyc01g106800.2	51.5207	39.0509	47.3822	43.5998	63.4767	53.7662
Solyc03g110860.2	162.504	207.09	161.526	178.406	237.819	255.989
Solyc06g017940.1	0	0	0	0	0	0
Solyc01g106860.2	555.308	410.962	447.403	470.5	433.621	439.103
Solyc03g051770.2	44.1785	35.0498	40.0256	41.3603	32.9081	36.449
Solyc00g066140.1	0	0	0	0	0	0
Solyc06g034180.1	0	0	0	0	0	0
Solyc01g010430.2	9.57872	6.02499	5.17689	8.0971	8.72516	6.54164
Solyc05g008600.2	203.901	183.309	196.934	188.959	225.396	266.293
Solyc09g031630.1	0	0	0	0	0	0
Solyc04g017710.2	168.128	141.945	146.737	157.913	151.132	139.201
Solyc07g064380.2	0.0962271	0.202764	0	0	0.599255	0.936814
Solyc10g007050.2	424.92	539.516	542.378	515.023	421.582	386.454
Solyc04g009780.1	0	0	0	0	0	0.312605
Solyc09g055340.2	188.51	178.343	187.979	197.678	183.491	165.237
Solyc11g072870.1	0.232136	0	0	0	0	0
Solyc11g006570.1	4.26641	2.99664	2.60083	2.58157	5.31382	5.53805
Solyc04g011390.1	199.19	184.008	157.592	120.423	131.057	111.434
Solyc04g016060.1	2.12928	1.51426	2.6285	1.3335	1.39231	1.0883
Solyc02g071330.2	172.037	150.533	144.337	138.327	137.603	141.937
Solyc05g041470.2	2.9175	2.52209	1.80589	3.09616	1.3976	2.47618
Solyc03g096760.1	48.3554	56.9641	40.0866	86.5244	95.3039	67.8983
Solyc02g091130.2	0.822544	1.29991	1.5795	2.23972	3.58568	2.20215
Solyc10g005680.1	0	0	0	0	0	0
Solyc02g084840.2	15.2884	14.7068	10.7584	22.4434	19.2487	23.9437
Solyc10g005710.1	1.02351	0	2.24617	1.11477	2.12463	0.332143
Solyc00g020990.1	0	0	0	0	0	0
Solyc05g016620.1	0	0	0	0	0	0
Solyc02g078800.2	463.245	475.75	478.398	661.774	548.775	603.61
Solyc12g099090.1	110.633	95.0307	88.5485	112.701	100.995	97.6961
Solyc08g065160.2	232.55	168.61	202.13	194.813	192.672	213.27
Solyc00g024160.1	2.40397	1.3508	0.527571	0.174554	0.19961	0.624098
Solyc08g061810.2	200.9	211.354	226.222	163.712	178.833	196.439
Solyc08g044270.2	0.866044	1.82488	0.760243	1.13192	2.58878	2.36077
Solyc01g109600.2	85.2649	74.3333	59.1342	56.0802	64.6908	65.0336
Solyc00g016490.1	0	0	0	0	0	0
Solyc06g066800.1	36.8573	39.9247	56.3126	29.9084	20.1408	22.1591
Solyc02g063410.2	4.98252	1.41331	2.31308	6.88784	7.87651	7.27605
Solyc00g270510.1	0	0	0	0	0	0
Solyc01g017360.1	0	0	0	0	0	0
Solyc02g094240.1	0	0.125521	0	0	0	0
Solyc05g007910.2	39.7705	31.015	41.9286	35.2479	25.7384	27.7102
Solyc04g074690.2	109.711	95.6507	101.723	92.0988	86.5223	85.1205
Solyc10g081770.1	67.9512	62.0458	66.0827	46.1474	71.6894	71.0826
Solyc01g073710.2	36.4996	32.9066	34.2058	54.5876	59.7844	68.9465
Solyc00g167300.1	0	0	0	0	0	0
Solyc01g016640.1	0	0	0	0	0	0
Solyc00g036750.1	0	0	0	0	0	0
Solyc09g010720.2	0.103766	0.109324	0	0	0.12924	0.202041
Solyc10g050740.1	0	0	0.257374	0	0	0
Solyc01g066520.2	36.9465	32.7286	28.641	40.6412	30.449	37.5796
Solyc06g068040.2	93.6306	39.405	116.42	33.8083	30.105	27.7424
Solyc01g068110.2	0	0	0	0.0495953	0	0.0443305
Solyc06g005450.1	6.66324	7.74641	6.6392	7.67445	8.58525	7.23259
Solyc01g088760.2	30.9446	28.9953	32.5104	41.4485	30.0132	27.8184
Solyc07g008190.2	138.739	106.24	114.178	112.875	105.91	111.241
Solyc05g043400.1	0	0.518544	0.540063	0.804095	0	0
Solyc02g079860.1	2.20168	2.74137	4.06308	2.72499	3.98864	3.89715
Solyc12g006240.1	1.66794	0.702915	1.09813	0.726663	0.415484	0.487143
Solyc06g068090.2	163.46	156.486	142.632	165.641	162.572	177.54
Solyc07g054420.2	27.5906	27.1468	31.526	25.332	23.8561	24.6408
Solyc03g098410.1	49.7413	46.9107	51.0909	44.3388	54.8227	54.7417
Solyc05g012450.2	117.366	113.58	104.914	100.212	93.3688	96.5893
Solyc06g072740.1	6.23116	8.10674	6.78561	8.6377	9.46597	9.05351
Solyc05g047430.1	0	0	0	0	0	0
Solyc03g095370.2	45.8606	47.4468	48.9624	53.9997	65.8675	109.406
Solyc02g038710.1	0	0	0	0	0	0
Solyc04g015000.1	1.07867	1.42056	0.295903	0	2.68696	2.62532
Solyc01g021670.2	94.9762	93.9811	95.0304	101.873	95.8209	111.996
Solyc10g079300.1	5.66921	6.56179	6.13317	6.69651	7.06101	7.92903
Solyc08g061280.1	0	0	0	0	0	0
Solyc00g068980.1	0	0	0	0	0	0
Solyc04g010230.2	42.5647	37.0391	40.1703	36.7082	36.0064	37.3372
Solyc02g069010.2	488.364	530.471	554.51	427.778	408.264	336.009
Solyc03g083530.2	1351.32	1139.64	1227.48	1314.28	1499.34	1621.06
Solyc12g019770.1	0.577363	0	0.316768	0	0	0.281044
Solyc10g050050.1	0.261068	0.137527	0.143234	0	0	0.381242
Solyc01g079220.2	141.338	155.041	148.856	138.396	131.683	133.822
Solyc07g007190.2	16.7124	15.0539	16.2386	12.7835	8.42149	7.32785
Solyc04g054800.2	22.8924	15.2884	18.5309	31.6099	27.7335	32.395
Solyc05g010230.1	0	0	0	0	0	0
Solyc07g053680.1	0	0	0	0	0	0
Solyc06g043010.1	0	0	0	0	0	0
Solyc07g041070.2	5.71432	5.49484	4.97641	4.14923	5.08371	4.4152
Solyc09g064200.2	497.164	469.196	448.664	429.769	395.748	382.059
Solyc02g068700.2	385.431	424.076	417.137	313.58	374.451	354.069
Solyc06g082970.2	510.635	532.026	583.538	514.352	464.661	447.533
Solyc09g074090.2	13.3828	8.057	10.9554	5.09007	10.3185	8.06544
Solyc06g082060.2	20.3298	18.4365	18.6368	15.1354	10.8975	13.5287
Solyc05g007270.2	114.97	102.987	113.075	150.612	109.541	96.4544
Solyc10g074990.1	84.35	54.978	69.0252	65.3997	61.4322	48.0184
Solyc03g059230.2	47.0813	19.102	39.4685	42.6797	36.0581	36.1561
Solyc12g098460.1	0	0	0	0	0	0
Solyc08g068020.1	29.6721	33.0354	23.0915	39.8816	27.5209	33.3943
Solyc04g016350.1	0.716726	1.00683	0.393229	1.30105	0.446342	0.581471
Solyc00g044350.2	46.9694	36.6971	41.1155	51.9238	57.624	50.6933
Solyc06g008210.2	47.7561	48.4896	46.9722	42.5817	36.3662	27.9438
Solyc09g042760.1	0	0.172221	0.448419	0.0890195	0	0
Solyc03g062670.1	0	0	0	0	0	0
Solyc00g009040.2	1.30324	1.2205	0.47668	1.26173	0.360709	0.140974
Solyc10g009040.2	43.4354	40.9895	42.983	46.1474	35.5128	36.8384
Solyc05g011900.1	0	0	0	0	0	0
Solyc10g047850.1	1.05343	0.8324	0.577962	0	0.656027	0
Solyc05g053290.2	17.1074	14.4429	16.3476	22.9516	22.5772	25.7542
Solyc03g044400.1	0	0	0	0	0	0
Solyc07g025500.1	6.34286	1.33653	2.08799	3.45421	3.16002	0.617505
Solyc02g088480.2	29.6232	26.4841	24.2206	28.1528	24.0624	27.5856
Solyc04g072640.2	46.5455	37.5753	40.6271	51.1895	46.6792	47.9624
Solyc04g011890.1	0	0	0.0664191	0.0659271	0	0
Solyc01g058420.1	0	0	0	0	0	0
Solyc02g079020.2	102.117	100.72	87.3446	111.868	117.101	99.608
Solyc06g008490.2	51.1568	42.7164	46.4299	49.3461	44.7367	47.6841
Solyc00g230280.1	0	0	0	0	0	0
Solyc02g079910.1	0	0	0	0	0	0
Solyc08g081660.2	20.937	13.5265	19.723	12.9078	11.3165	14.0374
Solyc09g064930.2	706.414	757.763	662.604	704.956	755.377	651.243
Solyc04g015330.2	68.9959	74.6615	64.5202	54.2324	46.5655	44.5047
Solyc08g082170.2	518.457	526.462	475.833	450.032	454.799	498.165
Solyc06g074500.1	4.88859	5.46262	3.73869	3.54965	2.82912	2.49981
Solyc12g035190.1	78.81	97.3477	75.4017	106.134	74.9483	86.174
Solyc11g045200.1	0	0	0	0.389284	0	0
Solyc08g041870.2	707.554	798.806	694.28	699.874	748.708	714.355
Solyc07g042850.2	13.1997	12.5434	15.9039	14.6586	16.4403	20.1576
Solyc01g088370.2	549.305	532.68	500.387	535.013	553.833	532.194
Solyc01g017800.1	0	0	0	0	0	0
Solyc02g071630.1	0	0.266555	0	0	0	0
Solyc12g049640.1	0	0	0	0	0	0
Solyc06g017970.2	88.0545	79.3609	80.7095	97.1343	80.3727	80.7839
Solyc12g100200.1	177.808	190.401	184.244	219.244	193.898	195.97
Solyc04g024390.1	0	0	0	0	0	0
Solyc07g043470.1	0	0	0.797029	0	0	0
Solyc07g006950.2	44.5526	37.4246	33.0319	38.5578	38.6933	39.1538
Solyc04g071630.2	8.66391	8.55754	8.21946	10.2228	6.85673	6.67747
Solyc06g071850.2	96.9969	80.2946	81.8528	87.535	81.1152	82.5146
Solyc05g053040.2	208.628	165.58	193.965	184.187	165.982	205.495
Solyc05g053330.2	1.71793	2.84422	2.15437	3.47492	1.83402	2.98657
Solyc02g032430.1	0	0	0	0	0	0
Solyc06g084160.2	357.108	343.248	323.519	337.217	315.508	295.939
Solyc05g054800.1	41.0569	40.9583	37.5429	48.5374	43.8921	47.0489
Solyc06g030660.1	0	0	0	0	0	0
Solyc03g111830.2	97.936	84.6992	90.4964	105.979	95.1733	89.5346
Solyc02g032680.1	0	0	0	0	0	0
Solyc06g061050.2	389.478	322.638	381.25	360.59	358.298	348.352
Solyc01g108400.2	355.834	331.459	301.599	329.301	414.752	386.558
Solyc06g060950.1	0.769817	0.202764	0	0.419229	0	0.187363
Solyc07g025520.2	338.265	338.192	336.622	295.036	324.312	314.812
Solyc11g007380.1	0	0	0	0	0	0
Solyc09g060050.1	1.26501	0.799665	1.6657	3.03117	0.630228	1.23154
Solyc02g084070.1	0	0	0	0	0	0
Solyc10g078930.1	276.731	266.484	271.085	252.355	273.122	310.886
Solyc10g018880.1	0.627656	0.16532	0.344361	0.34181	0.195437	0.305525
Solyc02g063000.2	99.555	79.3526	157.742	149.42	127.372	104.228
Solyc12g019710.1	199.564	137.689	136.62	202.931	169.371	169.354
Solyc06g069820.2	30.4674	17.9412	31.518	14.3015	16.8654	20.7729
Solyc04g025330.1	0	0	0	0	0	0
Solyc06g033760.1	0	0	0	0	0	0
Solyc03g033700.1	0	0	0	0	0	0
Solyc04g011530.2	23.44	19.6399	21.265	18.6952	17.9305	17.9684
Solyc12g019290.1	4.92178	5.79041	5.26562	4.66822	4.4954	4.93133
Solyc11g007210.1	0	0	0	0	0	0
Solyc05g051430.2	63.1093	62.2941	56.139	64.065	31.2885	38.7726
Solyc12g062770.1	0	0	0	0	0	0
Solyc09g074920.2	18.1638	17.3972	16.3072	15.2054	12.3399	11.1069
Solyc11g032190.1	38.2644	25.1189	29.0681	27.891	23.4626	20.6319
Solyc07g062180.2	87.851	95.9719	91.1572	86.5803	76.6992	70.4143
Solyc09g090820.2	82.4863	61.2451	62.0219	63.5645	56.6627	65.988
Solyc06g073450.2	594.112	492.403	386.921	538.958	410.558	429.766
Solyc08g067870.1	59.3634	77.6402	52.0583	97.4438	60.1396	63.537
Solyc05g020010.1	1.52015	1.20118	0.208505	1.65569	0.473336	0.184991
Solyc03g007170.2	45.0343	50.3756	42.0949	37.2415	47.7806	34.9119
Solyc08g060950.1	0	0	0	0	0	0
Solyc08g082180.2	139.295	134.138	148.642	145.062	184.382	199.275
Solyc03g119790.2	134.57	147.394	133.335	125.382	114.504	131.529
Solyc11g071980.1	27.4428	24.4647	30.8849	31.4225	21.0339	30.142
Solyc07g049770.1	0	0	0	0	0	0
Solyc11g073250.1	727.384	735.002	702.19	626.041	581.687	547.449
Solyc05g024150.1	0	0	0	0	0	0
Solyc06g071060.1	1.48402	0.841895	1.75367	0.808171	1.06636	0.666812
Solyc07g009050.2	0	0	0	0	0	0
Solyc02g062630.1	0.219323	0.0513493	0.133701	0.185795	0	0.0711735
Solyc07g062400.2	73.5709	64.5934	58.4672	55.8487	61.9215	73.1438
Solyc12g010590.1	67.3225	68.9989	49.4158	48.551	38.2175	30.6157
Solyc01g087200.2	17.8722	15.2028	17.4896	17.4114	14.3897	16.2976
Solyc06g066510.1	0	0	0	0.212337	0.48563	0.189796
Solyc02g068980.1	0	0	0	0	0	0
Solyc12g098300.1	0	0	0	0	0	0
Solyc04g077680.2	74.3507	68.6583	62.3995	63.0915	58.5099	69.117
Solyc03g098440.2	297.643	309.202	328.054	324.182	305.433	309.479
Solyc09g014500.2	215.119	140.646	168.984	235.614	211.841	233.698
Solyc09g042520.1	0	0	0	0	0	0
Solyc11g066400.1	6.56432	4.18175	3.74108	5.59777	5.95761	4.80538
Solyc03g118930.2	0	0	0	0	0	0
Solyc10g007730.2	25.6917	22.8678	23.1687	20.7456	17.6547	18.3996
Solyc03g120740.1	4.854	3.03053	3.35357	6.26584	4.70218	6.21326
Solyc06g076270.2	19.1813	14.5855	14.4587	13.0799	18.9045	15.4262
Solyc02g062720.2	25.78	23.8255	24.8142	28.7121	27.1197	26.2932
Solyc10g062120.1	0	0	0	0	0	0
Solyc03g118220.1	0.678909	1.43056	1.2416	0.985925	1.4093	0
Solyc11g045670.1	42.409	29.7872	33.4609	33.8729	33.956	39.7142
Solyc05g013820.2	592.4	586.456	562.468	543.154	560.491	492.265
Solyc08g014530.1	0	0	0	0	0	0
Solyc03g044170.1	0	0	0	0	0	0
Solyc01g005390.2	4.1521	3.36502	4.55607	3.82658	4.37584	4.97508
Solyc01g088640.2	72.1679	54.3951	59.7538	61.3635	65.9472	57.968
Solyc10g012210.1	15.1083	16.2237	13.2307	17.2465	16.6462	18.1029
Solyc02g055350.1	0	0	0	0	0	0
Solyc10g039230.1	1.42966	1.00416	1.56876	1.03809	0.593548	2.08776
Solyc10g055130.1	0	0	0	0	0	0
Solyc09g014520.2	8595.09	9552.07	10058.1	7992.87	9152.98	9138.2
Solyc06g005780.1	0	0	0	0.137394	0	0
Solyc12g035260.1	0	0	0	0	0	0
Solyc06g048960.2	76.7683	70.0639	71.1792	65.315	56.3809	61.1074
Solyc05g005540.2	86.3296	129.297	120.759	41.1312	52.0025	83.5199
Solyc12g055900.1	0	0.641173	2.00334	0	0	0
Solyc07g025480.1	0	0	0	0	0	0
Solyc08g068110.1	1.53308	2.82662	1.26168	2.08722	0.954729	0.373131
Solyc08g075430.2	133.946	78.5361	112.27	53.4611	59.2131	61.2111
Solyc02g084620.2	83.4712	77.9699	81.0482	75.4492	59.4843	62.4133
Solyc01g105830.2	0	0	0	0	0	0
Solyc09g091050.2	67.0791	42.1381	45.6146	57.2819	28.6335	30.6594
Solyc06g060340.2	8095.84	8451.4	8813.47	11200.4	10786.6	8645.5
Solyc03g097050.2	6.91174	5.4615	6.35967	7.37119	4.75266	4.94152
Solyc07g049120.1	0	0	0	0	0	0
Solyc05g026370.1	0	0	0	0	0	0
Solyc01g006550.2	1.87498	2.2315	2.5908	2.87416	2.59477	1.9944
Solyc01g007590.2	0	0	0	0	0	0
Solyc01g017620.1	0	0	0	0	0	0
Solyc05g053370.2	4.19238	4.70193	5.63904	6.84929	8.67463	7.83379
Solyc01g110940.2	0	0	0	0	0	0
Solyc12g008550.1	58.8286	53.8585	52.9773	55.2362	49.5212	71.0966
Solyc06g075660.2	57.548	36.1575	37.658	64.2299	66.3564	64.4877
Solyc12g017610.1	0	0.0486634	0	0	0	0.134901
Solyc03g122030.1	17.4034	15.7287	16.6077	15.2719	14.9985	16.4612
Solyc06g048740.1	2.45642	3.45068	1.9966	5.05361	3.85267	2.56857
Solyc06g083270.2	25.3472	41.2243	19.7123	35.1121	38.3131	30.9056
Solyc02g086990.2	4.98702	4.13965	3.3165	7.57144	3.76445	5.29646
Solyc08g079000.2	21.6399	21.5667	29.0933	19.535	16.2686	12.1469
Solyc08g076610.2	29.2861	32.3104	20.9183	21.0643	19.9585	13.7177
Solyc01g098910.2	12.4288	10.7138	10.2728	10.7241	12.2635	11.9429
Solyc07g017250.2	12.2186	18.3902	20.3026	14.829	19.1316	12.915
Solyc00g008080.1	0	0	0	0	0	0
Solyc06g005460.1	0	0	0	0	0	0
Solyc04g081280.2	262.275	270.357	248.322	266.226	242	233.829
Solyc11g066510.1	22.5171	14.6605	19.7108	16.947	16.701	13.6701
Solyc10g050040.1	0	0	0	0	0	0
Solyc09g097760.2	0	0	0.242829	0	0	0
Solyc07g064430.1	0	0	0	0	0	0
Solyc01g079420.2	430.84	402.177	388.323	327.32	379.382	391.134
Solyc10g047760.1	0.476553	0	0.261459	0.259523	0	0
Solyc10g075060.1	0	0	0	0	0	0
Solyc02g081430.2	182.843	147.838	138.491	155.359	190.177	140.561
Solyc05g046020.2	3.51619	2.84966	1.63235	6.18646	6.23226	6.84634
Solyc07g063740.2	16.7094	13.8641	15.4557	11.1381	11.6795	13.5999
Solyc08g079170.2	880.623	765.22	838.195	856.86	891.065	1001.32
Solyc00g033460.2	0	0.126863	0	0	0.149974	0.117227
Solyc00g058490.1	0	0.220683	0.229841	0.912554	0.260885	0.815682
Solyc09g010800.2	15037.1	10890.8	13195.1	15050	17118.1	19675.3
Solyc09g065480.1	74.521	94.3287	64.417	67.7354	68.1097	77.7689
Solyc07g063450.1	25.5538	29.3373	26.4054	28.9556	22.9785	28.0014
Solyc03g114500.2	98.6617	98.079	83.2909	75.3945	84.4328	100.08
Solyc02g071230.1	18.5435	19.0295	12.6843	17.574	13.1977	14.7706
Solyc02g030090.1	0	0	0	0	0	0
Solyc11g062110.1	0.685801	0.481693	2.75926	0.497967	0.284722	0.667658
Solyc04g056560.2	194.525	141.431	192.611	184.759	184.399	194.001
Solyc06g043020.1	0	0	0	0	0	0
Solyc01g108670.2	80.2866	78.7539	89.1104	54.8795	46.4354	31.0853
Solyc04g070960.1	1.00823	2.00646	1.04486	1.09813	1.39528	1.30874
Solyc12g055980.1	24.9332	37.6723	30.9644	23.1565	27.2026	41.9612
Solyc06g075970.2	0	0	0	0	0	0
Solyc03g044230.1	0.158015	0	0	0.688418	1.18085	1.23068
Solyc07g042840.1	0	0	0.358085	0	0	0.317702
Solyc11g063710.1	0	0	0	0	0	0
Solyc10g008320.1	23.5586	22.7775	18.9151	17.7581	15.9236	13.5654
Solyc01g005510.2	0	0	0	0	0	0
Solyc03g034070.1	243.234	224.119	291.406	242.59	258.107	234.542
Solyc07g005330.2	147.958	128.88	144.743	147.584	164.492	146.92
Solyc08g013710.2	103.715	67.2882	85.3545	78.1824	75.8069	69.8829
Solyc01g066200.1	4.16984	4.39322	1.64719	1.99832	3.73935	4.54667
Solyc07g066420.2	130.567	101.379	99.1871	109.392	126.304	136.575
Solyc09g015600.1	0	0	0	0	0	0
Solyc02g012000.1	0	0	0	0	0	0
Solyc00g026890.1	0	0	0	0	0	0
Solyc06g035670.1	0	0	0	0	0	0
Solyc02g079120.1	0	0	0	0	0	0
Solyc04g007850.2	25.2557	24.6852	26.7112	21.8735	26.1502	29.3273
Solyc12g088410.1	5.978	1.67953	4.81039	2.60441	3.971	3.49191
Solyc06g005400.1	0	0	0	0	0	0
Solyc06g062940.2	255.94	210.121	234.188	208.385	200.671	192.527
Solyc07g006580.2	323.456	318.342	291.82	297.613	340.332	306.012
Solyc01g058060.1	0	0	0	0	0	0
Solyc06g048950.2	43.963	39.5028	43.5383	33.2084	33.9724	28.7205
Solyc05g050950.2	6.43347	6.42137	6.3163	5.90072	6.74771	4.28539
Solyc07g063820.2	68.2814	67.2064	59.7672	60.1808	62.8044	60.7896
Solyc04g016570.1	0	0	0	0	0	0
Solyc11g021250.1	0.900686	0.316312	0.329439	0.326998	0.747871	0.584572
Solyc11g020690.1	0	0	0	0	0	0
Solyc06g051610.1	0	0	0	0	0	0.0875108
Solyc06g073990.1	9.38214	11.7299	7.82417	7.35747	5.29742	9.13393
Solyc03g098350.1	0	0	0	0	0	0
Solyc09g008830.2	17.0487	13.8951	12.1775	15.5908	13.2213	12.5265
Solyc07g045390.1	41.7844	40.5988	36.6798	38.4307	36.6225	38.7204
Solyc06g082500.2	88.7441	68.9374	65.9846	75.8829	55.4304	79.1751
Solyc01g105440.1	2.117	0.811056	0.633536	0.838458	0.719107	1.68626
Solyc05g043230.1	0	0	0	0	0	0
Solyc12g011060.1	0.271291	0	0	0.295481	0.675787	1.05646
Solyc07g007350.1	36.7076	43.184	33.2656	23.3753	24.7586	20.2088
Solyc12g038430.1	94.8238	62.1818	84.4059	87.1319	81.8709	75.4316
Solyc09g059690.1	0	0	0	0	0	0
Solyc09g060120.1	0.220756	0.116291	0.121117	0	0.412429	0.214916
Solyc11g005840.1	0.2286	0.120423	0.125421	0.871443	0.427084	0.222553
Solyc04g007200.2	1.90621	3.76562	0.784378	8.56425	9.2	19.0218
Solyc05g010470.2	5.81941	3.27459	4.06356	4.46562	4.11823	4.18471
Solyc04g011490.2	0	0	0	0	0	0
Solyc08g014340.2	1921.46	2159.91	2112.53	1755.02	1850.98	1736.11
Solyc12g049330.1	69.1291	67.0904	76.1696	70.6067	68.5945	59.7604
Solyc08g029360.2	4.69469	6.04534	4.19748	7.19649	2.59878	3.89338
Solyc05g056620.1	0.0753082	0.31737	0.0826351	0.328092	0.187593	0.219948
Solyc08g014110.1	0	0	0	0	0	0
Solyc05g012880.1	0	0	0	0	0	0
Solyc08g006980.2	105.728	104.394	97.054	126.682	115.207	115.863
Solyc07g065300.1	0.0616064	0	0.0676003	0	0	0
Solyc06g066050.2	67.1469	49.4356	54.4461	58.7422	58.4414	56.9695
Solyc03g095180.2	75.53	71.357	64.9798	80.7197	48.1405	39.7003
Solyc04g007240.1	0.0460473	0.0970282	0.0505274	0.0501531	0.0573521	0.0448291
Solyc02g089510.2	4.22197	5.08358	3.4194	2.95612	2.00323	3.2295
Solyc01g016560.1	21.3194	22.2091	20.2394	33.3956	21.4814	31.9493
Solyc05g005400.1	0	0	0	0	0	0
Solyc10g005420.1	0	0	0	0	0	0
Solyc03g093640.2	465.63	461.844	424.794	454.498	462.102	447.68
Solyc04g017650.2	84.9054	67.6948	66.0976	83.7283	61.8065	71.2098
Solyc09g065650.2	116.026	112.357	104.322	116.834	96.6	102.909
Solyc09g066070.2	0	0	0	0	0	0
Solyc10g054310.1	0	0	0	0	0	0
Solyc08g074240.2	1022.41	1083.51	1011.08	939.377	1118.75	1146.03
Solyc01g081440.2	37.8176	30.0005	29.7109	25.5912	25.8503	24.7263
Solyc10g076920.1	3.75286	2.89581	3.13199	2.87851	3.42335	3.4992
Solyc03g115620.1	0	0	0.0634349	0	0	0
Solyc07g053960.2	47.103	42.4171	42.6058	37.4373	33.0992	32.2237
Solyc10g078890.1	0	0	0	0	0	0
Solyc11g007220.1	0	0	0	0	0	0
Solyc08g006790.2	43.0706	37.654	43.8134	31.6542	25.9255	18.6077
Solyc02g080550.1	6.99562	6.14198	6.71671	4.44464	3.81196	4.54036
Solyc10g083650.1	171.157	205.81	211.258	136.297	141.736	125.147
Solyc10g047710.1	0.319392	0	0	0	0	0
Solyc03g082470.2	2.33062	1.58582	1.89139	4.01917	4.05181	4.20703
Solyc11g066660.1	1679.82	1797.91	1672.94	2109.14	1789.99	1912.91
Solyc01g017430.1	0	0	0	0	0	0
Solyc01g088580.1	0	0	0	0	0	0
Solyc06g082420.2	0	0	0	0.386219	0.220828	0
Solyc10g083740.1	488.484	467.206	473.484	361.867	442.999	425.902
Solyc11g071880.1	0	0	0	0	0.0574108	0
Solyc06g009140.2	20.3004	20.7733	10.7537	20.5857	16.1296	18.7411
Solyc12g021240.1	0.51566	0	0	0	0	0
Solyc08g082270.2	23.4962	19.8356	21.6504	20.8338	21.0104	24.3409
Solyc07g022800.1	0	0	0	0	0	0
Solyc01g106840.1	0.818805	0.862669	0	0.891814	1.01982	0
Solyc12g095770.1	1245.39	1237.13	1439.77	1315.87	1333.01	1379.16
Solyc09g059820.1	0	0	0	0	0	0
Solyc08g007700.1	0.0201767	0.042515	0	0.0219757	0	0
Solyc11g065990.1	17.3942	12.301	16.6027	13.6249	15.1355	9.27892
Solyc02g070240.2	21.4512	21.7581	20.1757	22.6384	21.5732	20.754
Solyc07g065020.2	209.901	184.879	169.263	193.662	176.652	220.474
Solyc02g014450.1	39.6376	34.8989	43.0857	35.4699	23.4096	35.3279
Solyc09g089550.2	12.412	10.1329	11.1952	9.20126	9.38885	9.6796
Solyc01g005060.2	9.04846	6.79377	9.12994	8.38264	7.77233	9.11284
Solyc04g072130.1	0	0	0	0	0	0
Solyc08g063020.1	0.202857	0.427449	0.222594	0	0	0.592471
Solyc03g058650.1	0	0	0	0	0	0
Solyc02g093800.2	135.805	151.221	115.446	131.168	130.067	161.618
Solyc02g089290.2	57.9296	51.8361	54.205	43.8639	43.9827	41.7183
Solyc03g117280.2	117.966	123.026	118.729	184.913	157.847	133.081
Solyc12g098390.1	99.186	80.6304	96.4063	55.0681	87.4045	77.7337
Solyc03g006330.2	47.3302	50.0517	51.3537	43.2792	42.0127	41.092
Solyc05g017900.2	27.8584	26.0406	21.605	25.0952	18.7837	21.2077
Solyc10g008280.2	68.8505	67.6725	60.1859	73.2602	63.2814	70.9636
Solyc09g010170.2	114.697	96.747	94.1989	110.745	106.046	111.662
Solyc04g080300.2	130.327	113.127	126.262	156.608	135.977	153.45
Solyc02g080750.1	0	0	0	0	0	0
Solyc10g081400.1	0	0	0	0	0	0
Solyc12g096840.1	0	0	0	0	0	0
Solyc04g039670.2	168.477	150.813	173.838	133.135	116.187	142.489
Solyc01g090120.2	13.0814	9.03748	5.64752	10.0435	14.5568	13.5704
Solyc10g019100.1	0	0	0	0	0	0
Solyc06g065560.1	14.6902	11.8771	11.8572	13.4235	11.349	11.9416
Solyc12g088500.1	1.48139	3.43365	2.92594	1.93618	2.21409	0.57688
Solyc10g080880.1	28.4911	22.7551	31.4311	19.8535	22.1309	22.0706
Solyc12g040670.1	0	0	0	0	0	0
Solyc01g111300.2	318.435	235.235	292.55	296.583	392.632	330.62
Solyc03g120340.2	60.5086	59.7788	48.1096	57.0447	63.256	58.9078
Solyc06g082700.1	0.944775	0.77419	1.49745	0.571676	0.522987	0.306594
Solyc07g015800.1	24.0865	21.3511	18.793	24.7478	24.3483	23.7814
Solyc01g008520.2	37.6729	38.7786	31.36	32.5426	29.1238	30.7743
Solyc02g081160.2	689.828	690.001	627.466	580.993	571.338	621.617
Solyc12g017620.1	0	0	0	0	0	0
Solyc11g033270.1	453.946	469.316	400.127	400.807	361.542	408.365
Solyc12g049300.1	0	0	0	0	0	0
Solyc12g096940.1	0	0.51949	0.541049	0	0	0
Solyc03g112610.1	0	0	0	0	0	0
Solyc09g031840.1	0	0	0	0	0.110632	0
Solyc01g006190.2	318.046	275.221	314.968	358.781	351.919	354.021
Solyc10g047180.1	0	0	0	0	0	0
Solyc06g072310.2	8.80671	9.48936	6.14952	4.57798	4.23793	4.48172
Solyc02g092520.1	10.9543	14.747	12.6878	8.61685	7.57977	8.2946
Solyc03g046280.1	0	0	0	0	0	0
Solyc12g077540.1	37.8189	32.2428	33.0349	41.733	35.0177	36.3339
Solyc04g015420.1	0	0	0	0	0	0
Solyc01g014550.1	0.107738	0.227018	0	0	0	0
Solyc05g007220.2	12.6469	7.51632	11.7424	8.4325	8.63316	9.07639
Solyc06g072140.2	281.387	278.136	251.169	245.925	224.361	214.377
Solyc03g114550.1	0	0	0	0	0	0
Solyc08g065890.2	680.133	591.747	595.017	600.168	623.322	779.054
Solyc12g038980.1	261.353	261.16	246.234	259.083	336.062	281.419
Solyc02g077070.2	10.7075	10.9493	11.7492	15.0922	18.8275	16.8626
Solyc09g009440.1	4.28898	4.2928	4.00033	7.00711	5.34193	6.68082
Solyc07g006680.1	51.5624	40.7435	52.6884	63.198	47.6706	43.0041
Solyc11g013010.1	36.4263	31.1888	28.7971	52.9372	44.5846	41.7989
Solyc04g079540.2	21.4188	18.8465	16.8737	17.2614	16.6121	18.4843
Solyc06g060990.2	28.9356	19.7325	24.9388	28.7652	22.1478	23.6629
Solyc10g012140.1	0	0	0	0	0	0
Solyc07g063080.2	16.9915	10.7701	14.5519	9.17802	9.46309	6.72437
Solyc07g041240.1	0.192454	0	0	0	0	0
Solyc10g047350.1	6.85643	7.71626	7.60901	8.57098	6.30773	8.04039
Solyc09g089640.2	7.84964	5.88289	6.61541	7.53595	5.03956	5.04213
Solyc09g059420.1	0	0	0	0	0	0
Solyc04g025320.1	0	0	0	0	0	0
Solyc09g061690.1	0	0	0	0	0	0
Solyc10g006920.2	1.50332	0.895222	0.502047	1.49499	0.814083	0.509061
Solyc03g078140.1	0	0	0	0	0	0
Solyc11g013860.1	0	0	0	0	0	0
Solyc04g072460.2	98.5958	56.7115	96.4924	94.9069	88.2842	60.965
Solyc11g045180.1	90.0686	94.8936	104.963	84.4945	75.333	91.846
Solyc12g005340.1	9.13039	7.89365	8.81057	10.003	6.99038	6.69277
Solyc01g017610.1	0	0	0	0	0	0
Solyc00g008690.1	0	0	0	0	0	0
Solyc04g080570.2	167.714	161.792	171.914	153.163	182.67	152.862
Solyc03g113270.2	493.117	339.183	400.011	735.2	666.516	708.006
Solyc05g017720.1	0	0	0	0	0	0
Solyc10g080750.1	0.281464	0.296542	0	0	0.350564	0
Solyc05g016710.1	0.469107	0.741356	1.0295	0.255468	0.292137	0
Solyc08g007960.1	0	0	0	0.130799	0	0
Solyc11g011090.1	19.5356	19.5029	17.3818	22.5525	15.4465	17.238
Solyc09g007540.2	823.363	934.314	825.461	845.26	828.302	867.483
Solyc02g093430.2	20.7138	20.6938	18.7716	15.1821	12.8085	8.82552
Solyc01g008050.2	0.311872	0.197147	0.273772	0.475552	0.466124	0.910863
Solyc07g009080.2	0	0	0	0	0	0
Solyc07g008930.1	0	0.079078	0	0.163499	0	0.292286
Solyc02g071940.1	20.2195	17.1067	19.6655	13.0132	16.4074	15.0617
Solyc01g109960.2	108.529	103.015	111.074	124.171	100.558	89.8582
Solyc10g052460.1	0	0	0	0	0	0
Solyc07g017510.2	164.641	158.216	134.437	267.722	206.02	239.802
Solyc11g045330.1	80.2103	93.4773	90.2268	88.0944	92.0886	108.408
Solyc12g009450.1	2.70329	2.45972	1.48315	4.55032	3.44347	2.45233
Solyc02g083250.2	284.578	389.814	199.165	209.319	256.413	257.194
Solyc06g050660.1	0	0	0	0	0	0
Solyc10g085120.1	2.57593	2.86989	3.47632	2.0639	1.65948	2.96898
Solyc11g067030.1	9.36554	9.23743	10.9327	8.24731	9.43111	5.43186
Solyc12g036230.1	0	0	0	0	0	0.569388
Solyc11g065300.1	0	0	0	0	0	0
Solyc07g054480.1	0.946534	0.638857	0.746511	0.676549	0.534193	0.475145
Solyc12g038850.1	0	0	0	0	0	0
Solyc11g016990.1	101.143	88.671	85.8701	96.0893	109.422	85.8889
Solyc01g111720.2	139.909	133.714	116.996	117.099	116.171	112.467
Solyc05g007730.2	9.41755	10.3697	8.15827	10.1801	8.81923	11.719
Solyc12g089110.1	660.209	367.48	550.679	608.794	692.514	664.521
Solyc08g083060.2	296.487	254.905	280.989	252.009	309.072	327.343
Solyc05g018530.1	0	0	0	0	0	0
Solyc09g015030.1	16.4509	15.1656	9.02572	5.82326	9.22032	6.80666
Solyc05g021390.2	0	0.0875402	0.273519	0	0.103488	0.566237
Solyc01g098840.2	76.4631	76.8323	66.7337	86.541	70.3247	76.1621
Solyc09g061790.1	0.734255	0.257863	0.537128	0.53315	0.304839	0.595691
Solyc10g009180.2	351.935	340.475	284.598	331.994	346.41	295.128
Solyc05g025860.1	0	0	0	0	0	0
Solyc02g038740.2	3.5183	3.28315	3.97091	3.83201	2.87964	5.67609
Solyc10g054020.1	0	0	0	0	0	0
Solyc04g015130.2	60.5442	58.9709	53.1196	71.9924	62.0506	65.2652
Solyc04g082520.1	0.194233	0.058468	0.395813	0.120887	0.241918	0.216108
Solyc12g005510.1	0	0	0	0	0	0
Solyc05g025570.1	5.75781	1.51656	2.93336	10.7506	3.32956	5.40529
Solyc10g050080.1	0	0	0	0	0	0
Solyc07g062290.2	54.6106	57.2634	49.6998	45.9489	46.4196	42.835
Solyc02g070060.1	0	0	0	0	0	0
Solyc03g113160.1	0.207054	0	0.0567998	0.281895	0.257886	0.100788
Solyc12g006850.1	44.8474	48.2343	51.8763	57.8014	45.8498	67.4926
Solyc04g025390.1	0	0	0	0	0	0
Solyc11g066250.1	410.579	470.177	410.309	417.445	534.648	632.457
Solyc07g016220.2	0.222942	3.52328	2.69096	2.42821	4.16512	5.20906
Solyc04g076580.2	139.971	126.525	152.699	136.102	136.436	157.992
Solyc03g006200.1	0	0	0	0	0	0
Solyc05g008230.2	119.613	116.804	93.0874	105.598	101.552	120.987
Solyc08g075320.2	0	0	0	0	0.268375	0.629324
Solyc02g080130.2	271.54	225.284	224.75	260.509	270.064	303.328
Solyc10g085560.1	303.981	289.199	278.846	339.845	331.868	336.129
Solyc02g081420.2	12.0429	12.1549	13.4367	9.69973	7.81483	7.98039
Solyc10g054460.1	0	0	0.0732086	0.0726663	0	0.0649524
Solyc01g068380.2	11.6218	9.18325	9.88316	7.91125	10.4943	6.78858
Solyc05g025520.1	0	0	0	0	0.400645	0
Solyc07g055920.2	0	0.359445	0	0.743178	0.424927	1.32857
Solyc08g082140.1	1.91635	1.00951	0	7.30528	3.58023	0.932827
Solyc02g091550.1	0	0	0	0	0	0
Solyc10g044880.1	4.95913	5.78964	4.26505	4.96337	9.18145	7.6986
Solyc08g082380.1	1.04975	3.64975	0.345565	1.71503	1.69971	0.510989
Solyc11g072470.1	0.158015	0.16648	0.346777	0.516313	0.393616	0.461504
Solyc12g082780.1	0	0	0	0	0	0
Solyc10g054790.1	0	0	0	0	0.170487	0
Solyc11g030950.1	0	0	0	0	0	0
Solyc02g081600.2	53.2515	49.0209	40.2821	78.6888	76.1605	57.4529
Solyc04g081980.2	9.24114	7.13073	6.71255	9.35631	8.59187	7.4761
Solyc05g018180.2	19.6082	18.6912	14.6592	22.2953	17.0865	19.2993
Solyc07g056020.2	1679.55	2050.1	1944.32	2116.84	1858.17	1870.07
Solyc12g017670.1	0	0	0	0	0	0
Solyc11g068610.1	107.354	99.6862	95.8367	122.872	121.246	127.1
Solyc06g073510.2	22.7998	28.3887	18.6085	23.8066	30.04	22.7469
Solyc12g019190.1	0	0	0	0	0	0
Solyc05g041240.1	0	0	0	0	0	0
Solyc12g098810.1	39.4221	34.7559	43.2576	36.2282	40.576	49.3066
Solyc08g067670.2	19.0145	14.937	17.9361	23.9799	17.2426	14.9391
Solyc10g038190.1	10.4521	9.51655	11.6106	10.4002	8.51801	8.33308
Solyc01g011480.1	0	0	0	0	0	0
Solyc02g089060.2	17.6348	19.1937	15.9922	21.5882	13.9772	16.4588
Solyc06g008480.1	0.0419705	0	0	0	0	0
Solyc04g079320.2	1386.98	1658.14	1612.95	1744.28	1709.77	1580.65
Solyc01g068470.2	100.678	112.458	122.114	97.8637	77.9332	84.7348
Solyc07g009350.2	109.988	113.599	107.384	119.795	111.641	107.921
Solyc07g066440.2	44.0961	44.8109	35.1172	40.7613	43.2363	51.2515
Solyc03g118410.2	857.653	887.255	815.086	558.35	587.39	573.124
Solyc01g008080.2	165.385	148.135	152.72	144.683	190.03	208.065
Solyc11g007680.1	323.859	321.004	373.337	298.054	325.002	320.955
Solyc03g025780.2	0	0.207191	0.215789	0	0	0
Solyc04g008260.2	664.256	775.424	527.198	358.748	460.136	449.39
Solyc10g038120.1	168.802	144.6	148.584	136.138	140.798	140.476
Solyc08g065570.1	0	0.302209	0.31475	0.624838	0	0
Solyc08g048160.1	0	0	0	0	0	0
Solyc01g111680.2	51.3895	56.3358	46.0493	53.7041	44.3536	49.0699
Solyc06g005020.1	1.25095	0.658983	0	0	0	0.608929
Solyc07g045460.2	55.7659	28.8719	44.7896	42.3707	16.2304	20.7088
Solyc05g014420.1	0	0	0	0	0	0
Solyc07g041470.1	0	0	0	0	0	0
Solyc10g085260.1	0	0	0	0	0	0
Solyc05g041410.1	0	0	0	0.248984	0	0
Solyc10g006890.2	117.064	112.836	105.891	93.2907	78.4007	93.4578
Solyc08g016130.1	0	0	0	0	0	0
Solyc09g015370.1	1.898	2.22691	1.77499	1.03362	0.993937	0.902895
Solyc02g061920.1	0	0	0	0	0	0
Solyc10g055190.1	0	0	0	0	0	0
Solyc01g034020.2	474.81	472.6	454.47	515.216	477.872	485.724
Solyc04g011600.2	0	0	0.0928868	0.0921988	0.105433	0
Solyc06g059820.1	0	0	0	0	0	0
Solyc12g014130.1	44.7475	25.0833	21.403	27.4929	22.1503	21.2233
Solyc00g031720.1	0	0	0	0	0	0
Solyc03g098460.2	186.069	160.162	195.494	198.113	161.704	141.153
Solyc05g016440.2	163.971	180.663	160.285	180.268	161.799	156.635
Solyc09g092740.2	77.9822	132.746	113.002	89.8044	82.2795	152.161
Solyc12g099630.1	11.831	12.8669	8.37556	13.7173	7.13012	14.1189
Solyc01g017830.1	0	0	0	0	0	0
Solyc10g036670.1	0	0	0	0	0	0
Solyc03g095560.1	0	0	0	0	0	0.178951
Solyc01g034140.1	0	0	0	0	0	0
Solyc11g007320.1	348.776	324.556	336.448	302.126	285.822	340.482
Solyc04g054870.1	4.16984	0	0	0.908329	0	1.62381
Solyc02g032320.1	0.428898	0	0	0	0	0
Solyc06g074420.1	0	0.0650848	0.0338929	0.100925	0	0
Solyc11g012810.1	74.8027	63.5304	63.3751	59.3031	59.5761	59.448
Solyc11g030550.1	111.104	78.9739	103.058	98.7449	80.0763	85.3783
Solyc04g009690.1	0	0	0	0	0	0
Solyc05g016410.2	810.279	677.811	719.687	758.612	717.787	698.519
Solyc11g011720.1	1.93696	2.89102	1.94829	1.75806	4.02081	4.4
Solyc02g055470.2	6.45443	5.40924	4.66794	7.02993	5.48114	6.14086
Solyc03g019920.1	0.06053	0	0.0664191	0.131854	0	0.117857
Solyc09g074840.2	119.56	130.584	113.7	100.27	93.8148	104.757
Solyc04g077790.2	103.024	80.2696	81.5699	71.223	74.531	61.8605
Solyc03g044180.1	0.168668	0	0	0	0	0
Solyc02g043910.1	0	0	0	0	0	0
Solyc01g103750.2	794.74	915.48	832.783	831.016	846.029	942.903
Solyc02g093230.2	11.5802	6.32624	6.11815	6.53997	9.34838	11.2739
Solyc11g022530.1	1.25095	0.775274	1.45341	1.12205	0.458254	0.501471
Solyc09g018880.1	0	0	0	0	0	0
Solyc01g107340.2	70.7537	53.1233	55.8856	48.6069	59.7621	53.4428
Solyc02g089000.2	21.8483	31.9444	19.0813	23.7964	34.4317	30.3862
Solyc01g017950.1	0	0	0	0	0	0
Solyc10g045320.1	84.2747	69.9216	76.291	57.0813	60.0265	63.585
Solyc01g056580.2	0.52244	0.330256	0.573269	0.796632	0.910979	0.508618
Solyc12g049180.1	0	0	0	0	0	0
Solyc05g012240.1	0.581088	0	0.637623	0	0	0
Solyc01g109310.2	44.0993	40.0589	42.7472	28.3436	36.6819	39.14
Solyc08g081740.2	7.85482	5.24121	4.59682	4.2776	4.23938	2.80391
Solyc00g084770.1	0	0	0	0	0	0
Solyc10g047290.1	189.464	189.226	179.534	244.959	222.702	197.682
Solyc11g039400.1	0	0	0	0	0	0
Solyc01g096610.2	109.583	101.22	97.8433	111.506	111.433	113.407
Solyc04g050200.1	0	0	0	0	0	0
Solyc06g069810.1	0	0	0	0	0	0
Solyc04g077070.1	0	0	0	0	0	0
Solyc08g067550.1	0.349103	0.735609	0.638447	0.126744	0.144936	0.113289
Solyc10g055500.1	0	0	0	0	0	0
Solyc03g044060.2	56.8854	51.5551	59.7352	47.5508	53.7096	53.1474
Solyc08g044320.1	0	0	0	0	0	0
Solyc12g019960.1	104.98	97.9086	91.3944	135.83	106.74	110.854
Solyc08g016270.1	0.427879	0.901602	0	0.582539	0	0.10414
Solyc06g083430.1	9.94622	8.63551	9.9539	8.27527	7.51312	7.083
Solyc04g011550.2	85.5554	69.0511	74.9311	67.8575	84.441	83.1964
Solyc02g021800.1	0	0	0	0	0	0
Solyc11g005860.1	0.572955	0.241459	0.50296	7.48851	7.70707	9.81724
Solyc09g055680.1	0	0	0	0	0	0
Solyc09g011210.2	100.855	102.849	110.668	77.5398	72.2121	73.509
Solyc02g072430.1	1.05275	0.123238	0.256705	1.40142	1.01982	0.683266
Solyc06g068330.1	0.985599	0.958521	1.16468	1.48636	0.377713	1.10714
Solyc04g009360.2	19.9891	18.5823	15.0957	15.6242	14.7914	13.6222
Solyc05g052480.2	166.734	160.133	152.365	154.448	143.898	134.921
Solyc01g066350.1	0	0	0	0	0	0
Solyc06g082560.1	0.0877862	0.0369955	0.0385308	0	0	0.068371
Solyc10g047660.1	49.6702	28.6076	40.6954	19.4756	23.096	23.2109
Solyc06g068100.1	0	0	0	0	0	0
Solyc01g067900.2	109.877	93.7522	101.605	128.44	130.299	125
Solyc02g089450.1	0.151631	0	0	0	0	0
Solyc01g106730.1	0	0	0	0	0	0
Solyc00g035020.1	0	0	0	0	0	0
Solyc07g052690.2	193.455	191.818	230.351	245.058	185.076	197.719
Solyc05g048770.2	50.8661	46.7641	44.4387	40.2279	35.9139	38.7962
Solyc08g066130.1	40.1919	30.4408	35.4235	29.5353	42.6206	42.7429
Solyc03g046170.1	0	0	0	0	0	0
Solyc01g007600.2	0.67431	0.507452	0.211404	0.524596	0.239959	0.328236
Solyc12g019080.1	1.35441	0.535114	0.185774	0.368795	0.421732	1.15376
Solyc03g013560.1	0	0	0	0	0	0
Solyc09g047930.1	10.5253	9.18032	8.80396	6.10773	7.62914	8.65099
Solyc08g048270.1	0	0	0	0	0	0
Solyc06g064830.2	244.85	218.096	227.562	247.722	216.82	187.898
Solyc12g035750.1	0	0	0	0	0.15078	0.235714
Solyc06g007450.1	0	0	0	0	0	0
Solyc05g053780.2	275.657	228.993	220.03	231.308	283.994	295.363
Solyc09g011890.1	0	0	0	0	0	0
Solyc04g007770.2	0	0	0	0	0	0.264645
Solyc06g071450.2	59.9117	58.8849	65.2994	59.5604	54.0871	47.7574
Solyc05g054570.2	52.9541	63.8077	57.7654	55.1387	64.2137	61.6824
Solyc05g009950.2	52.9288	30.8121	33.0751	34.3935	32.8497	37.38
Solyc09g030450.2	17.3169	8.71136	15.2926	9.57207	6.08832	5.4677
Solyc11g071940.1	6.4507	2.28659	4.36605	4.26805	2.55297	2.23029
Solyc07g065220.1	21.9917	18.5833	18.2015	25.7511	23.2775	15.4181
Solyc08g066330.1	438.595	429.6	417.886	452.111	455.429	437.952
Solyc07g064350.1	6.79031	6.56641	5.72127	5.59965	6.19198	6.13848
Solyc12g027530.1	0	0	0	0	0	0
Solyc00g005420.1	0	0	0	0	0	0
Solyc02g070940.1	5542.44	5617.75	6671.63	5632.67	6163.75	5695.84
Solyc11g071420.1	0.607901	0.248344	0.29949	0.256734	0.108163	0.326104
Solyc05g050160.1	0	0	0	0	0	0
Solyc04g025470.1	0	0	0	0	0	0
Solyc10g078290.1	29.2814	28.5063	26.8499	34.1173	25.8965	25.2804
Solyc09g091060.2	4.09403	1.21313	3.65003	1.8115	2.70891	1.6192
Solyc07g049800.1	0	0	0	0	0	0
Solyc01g112340.2	10.2775	11.0906	7.86005	11.8724	8.68896	10.9152
Solyc06g075080.2	303.267	327.044	312.967	326.609	307.829	282.195
Solyc03g045120.1	11.4373	8.03332	9.15107	12.7166	10.6839	8.583
Solyc05g046250.1	0	0	0	0	0	0
Solyc07g065050.2	112.135	118.997	127.888	97.4128	87.7252	75.6728
Solyc10g078620.1	1916.46	2166.74	1918.37	1727.34	2021.67	1913.66
Solyc05g018350.2	18.1756	17.4437	17.9253	19.2352	18.6968	17.4082
Solyc02g062210.1	0	0	0	0	0	0
Solyc12g010500.1	33.0252	25.305	34.5911	15.8049	28.6684	16.0757
Solyc01g080190.2	0.685085	0.339664	0.33165	0.307247	0.326252	0.353097
Solyc03g034040.1	0	0	0	0	0	0
Solyc02g079990.2	21.532	11.4169	13.2805	13.7952	10.5169	12.4678
Solyc02g050140.2	23.7277	19.3869	19.9257	21.3604	23.8233	20.2714
Solyc03g013540.1	0	0	0	0	0	0
Solyc02g092820.2	0.454236	0.546937	0.284817	1.34286	1.77808	0.694916
Solyc09g091180.2	197.025	195.323	195.192	164.317	185.565	172.083
Solyc02g031860.2	113.805	122.395	103.474	133.637	99.4085	119.94
Solyc07g024080.1	0	0	0	0	0	0
Solyc06g073390.2	69.6123	58.3837	64.9943	55.7006	62.7451	72.2293
Solyc01g010340.1	0	0	0	0	0	0
Solyc12g011110.1	0	0	0	0	0	0
Solyc02g093340.2	168.625	171.415	155.864	183.844	161.312	163.01
Solyc10g074490.1	0.186092	0.196061	0	0	0	0
Solyc06g065600.1	0	0	0	0	0	0
Solyc05g045740.1	0	0.132904	0	0	0	0
Solyc01g067810.1	0	0	0	0	0	0
Solyc03g111720.2	18.772	19.1931	19.5837	24.676	13.3603	16.2948
Solyc07g024040.1	0	0	0	0	0	0
Solyc03g096230.1	0	0	0	0	0	0
Solyc07g005940.2	842.056	877.318	835.717	981.612	902.031	941.381
Solyc00g060710.1	0	0	0	0	0	0
Solyc12g036910.1	0	0	0	0	0	0
Solyc03g093300.2	140.926	107.164	116.724	128.544	98.158	94.489
Solyc12g062210.1	0	0	0	0	0	0
Solyc10g036600.1	0	0	0	0	0	0
Solyc03g095190.2	42.9315	47.9083	47.1084	44.183	42.0132	42.6487
Solyc12g019510.1	0	0	0	0	0	0
Solyc01g081190.2	248.589	205.16	199.837	257.217	234.682	235.524
Solyc00g014990.1	0	0	0	0	0	0
Solyc04g028420.1	0	0	0	0	0	0
Solyc12g020120.1	21.4449	10.732	15.2954	12.8464	10.0161	7.82909
Solyc11g072670.1	1.34031	1.2709	1.76485	1.89776	1.83629	2.21824
Solyc01g098750.2	29.7092	24.7856	28.1744	24.1588	25.2825	26.4366
Solyc01g096090.2	452.731	404.376	441.373	361.185	441.924	455.368
Solyc06g066790.2	444.131	485.512	446.872	503.183	484.988	436.161
Solyc12g013630.1	0	0.201046	0	0	0	0
Solyc01g094630.2	72.3423	56.0276	72.8971	61.747	65.4387	69.9621
Solyc01g059970.1	0	0	0	0	0.147996	0
Solyc06g017850.1	11.4793	12.6525	10.6583	14.8111	18.0369	15.9898
Solyc01g087180.2	3.66852	1.99916	1.24928	5.23565	3.46625	4.43355
Solyc07g045140.2	54.8437	36.1723	43.7892	103.442	83.3024	64.6791
Solyc02g070210.2	59.4817	68.2905	61.8411	43.0958	42.1488	27.877
Solyc01g079910.1	0	0.161934	0	0.167405	0.382869	0.149634
Solyc07g062600.2	95.1349	84.3367	79.683	84.4882	70.2531	73.5464
Solyc06g062530.2	199.789	210.779	193.47	195.307	173.03	182.28
Solyc07g005310.1	3.8972	5.01841	3.80121	3.77306	1.07866	3.37253
Solyc04g074160.1	0.459534	0.438041	0.408197	0.45284	0.463331	0.255644
Solyc06g069330.2	51.1104	42.7398	41.3759	39.123	36.0581	40.8852
Solyc08g062560.2	369.002	326.243	336.717	343.729	358.282	343.946
Solyc08g077480.2	100.285	53.5973	90.71	108.432	75.3064	75.9131
Solyc03g007080.2	1.96303	1.09493	1.64719	0.88038	2.87643	0.786924
Solyc01g103130.1	5.537	5.83362	4.45552	2.41228	2.29878	1.43747
Solyc02g030120.1	3.09059	2.55841	2.42234	2.16396	1.09981	1.2895
Solyc03g120650.2	11.8511	10.4882	6.41538	2.75367	4.13297	5.53805
Solyc08g066050.2	52.3091	49.2717	61.9598	46.4086	41.852	32.039
Solyc03g020030.2	12.1289	19.878	18.3615	17.6139	19.3029	17.0561
Solyc08g083090.1	5.03609	4.38755	2.76303	3.69192	4.34248	4.90286
Solyc09g011870.1	0.0767848	0	0.0842554	0.167263	0.0956356	0
Solyc05g045930.1	0	0	0	0	0	0
Solyc12g095820.1	104.897	103.573	87.9842	85.538	86.8716	71.111
Solyc11g012670.1	13.2927	16.274	14.6815	12.8193	11.6516	10.1453
Solyc09g074380.2	9.48382	7.36243	8.70253	7.36955	6.63137	7.12717
Solyc01g066560.2	0.599031	0.540961	0.469509	0.582539	0.506278	0.333248
Solyc06g063190.2	19.086	13.4056	16.2366	51.6969	28.8464	24.0092
Solyc01g091840.2	29.7768	18.9269	18.0921	12.8655	9.19513	12.9372
Solyc12g044330.1	1710.04	2106.33	1738.88	1162.03	1802.55	2147.6
Solyc12g036860.1	0.127576	0.13441	1.1199	0.277902	0.476688	0.248402
Solyc01g073820.2	0.0475547	0.150307	0	1.55385	2.07303	2.17594
Solyc06g008380.1	1.09733	0.739911	0.722453	0.430261	0.656027	0.341855
Solyc03g114820.2	1.01964	0.537133	1.11885	4.62734	6.77317	5.79057
Solyc01g079250.2	596.553	559.567	551.655	651.849	626.918	652.354
Solyc08g076310.2	155.36	196.313	175.803	151.708	143.875	126.15
Solyc06g059830.1	0	0	0	0	0	0
Solyc08g005550.2	0.138567	0	0.152049	0.452767	0	0.134901
Solyc07g066130.1	0	0	0	0	0	0
Solyc06g054000.1	0.224051	0	0.24585	0	0	0.218124
Solyc05g006720.1	36.4563	27.1124	41.572	24.1356	27.1548	26.7929
Solyc00g024030.1	0	0	0	0	0	0
Solyc00g055970.1	0	0	0	0	0	0
Solyc11g068510.1	619.515	583.389	609.748	480.688	551.636	584.064
Solyc06g062910.2	24.1141	25.5742	19.9766	13.393	21.0836	20.3667
Solyc02g037620.1	0	0	0	0	0	0
Solyc08g044480.1	0	0	0	0	0	0
Solyc00g010780.1	0	0	0	0	0	0
Solyc04g081420.2	129.098	123.625	124.638	134.614	103.144	121.786
Solyc02g023980.2	123.572	121.482	114.349	142.173	134.671	129.834
Solyc05g049910.1	0	0	0	0	0	0
Solyc12g088360.1	10.1164	11.0022	8.47469	9.35974	8.80645	10.1665
Solyc03g045080.1	1.56641	1.03145	0.644554	0.63978	2.19484	0.762485
Solyc11g020520.1	0	0	0	0	0	0
Solyc12g098670.1	451.133	413.286	384.923	422.516	349.334	366.511
Solyc10g086250.1	65.2671	25.7863	56.7565	52.2487	22.3548	19.3798
Solyc00g142160.1	0	0	0	0	0	0
Solyc06g082020.2	0	0	0	0	0	0
Solyc09g014370.2	274.029	224.029	262.463	212.857	215.895	273.604
Solyc11g040260.1	42.2582	36.7225	45.0158	55.433	48.7909	41.4405
Solyc10g012010.1	0.166794	0.878644	0.549064	0.544997	0.207742	0.162381
Solyc04g076800.2	13.3896	14.7029	14.4854	9.36629	9.67722	9.21655
Solyc08g006720.2	943.62	945.986	1006.49	1060.8	942.201	995.438
Solyc07g018310.2	0.411899	0.28931	0	0.448626	0	0.133667
Solyc11g073300.1	241.255	231.424	217.833	291.296	297.622	309.584
Solyc12g094530.1	0	0	0	0	0	0
Solyc02g083220.1	28.8681	26.1566	25.6582	22.3239	21.9327	26.4181
Solyc01g096170.2	3.99038	2.40237	4.22224	3.41486	1.59751	2.63612
Solyc01g098790.1	2.89155	1.03709	1.6877	2.14425	0.919513	1.25779
Solyc06g060490.2	81.4546	84.3852	76.9427	71.7641	98.6286	85.7732
Solyc06g007300.1	1.77201	2.05363	1.72219	2.4263	1.26116	1.42939
Solyc04g078160.2	14.1257	11.1986	9.97524	9.44437	8.0129	10.2119
Solyc11g067090.1	112.898	103.79	105.352	116.153	105.948	110.521
Solyc01g090640.2	14.5026	14.4753	5.30452	16.0728	20.2812	11.1465
Solyc10g074900.1	37.8413	31.3017	38.4345	34.0623	27.6556	27.4018
Solyc11g044880.1	408.333	417.107	389.057	386.908	336.542	376.264
Solyc04g083140.1	0	0	0	0	0	0
Solyc05g014970.2	216.455	225.908	200.214	190.503	166.1	177.352
Solyc07g041810.1	0	0	0	0	0	0
Solyc05g041390.1	3.45587	3.41344	2.13306	2.82301	3.49724	1.15653
Solyc01g088240.2	31.6798	21.5738	23.5275	32.9692	31.1407	26.1468
Solyc02g084100.1	0	0	0	0	0	0
Solyc03g111670.2	52.5269	49.5959	51.4389	53.2369	50.2761	42.1243
Solyc11g022490.1	0	0	0	0	0	0
Solyc11g006920.1	57.7456	42.0899	52.6039	44.6986	41.163	49.8536
Solyc03g114920.1	16.2456	14.5455	16.4404	13.6614	12.5122	12.1832
Solyc01g009400.2	0	0	0	0	0	0
Solyc12g100170.1	0.426192	1.1974	0.155886	0	0.353882	0
Solyc00g036760.1	0	0	0	0	0	0
Solyc01g100220.2	6.60503	4.85012	9.88316	5.44997	4.48722	4.67657
Solyc01g066970.2	0	0	0	0	0	0
Solyc12g070090.1	3.38968	6.63235	6.90758	14.2403	4.82497	15.0857
Solyc05g050420.1	0	0	0	0	0	0
Solyc02g087500.1	0	0	0	0.0642013	0	0
Solyc12g055890.1	0	0	0	0	0	0.588495
Solyc01g058460.1	0	0	0	0	0	0
Solyc11g012260.1	29.7867	24.061	33.1289	34.3165	26.1755	27.5209
Solyc09g090180.1	19.9674	9.1564	15.9202	9.93512	13.2398	22.1662
Solyc07g005840.2	94.4267	72.4456	47.4675	63.9932	72.7767	56.4143
Solyc09g066490.2	65.8728	71.719	68.4707	47.9149	59.1183	65.4826
Solyc04g072250.2	0	0	0	0.128067	0.14645	0.114472
Solyc12g009900.1	0	0	0	0	0	0
Solyc10g045220.1	0	0	0	0	0	0.186565
Solyc07g053940.1	1.55291	1.30888	0.795197	0.789307	0.773659	1.10867
Solyc02g071730.2	38.0744	26.3114	26.9541	11.1477	3.56938	7.57286
Solyc04g056700.1	0	0	0	0	0	0
Solyc04g024910.1	0	0	0	0	0	0
Solyc10g008030.2	0.818805	0.647002	0.673852	0.222953	0	0.199286
Solyc05g006160.2	27.7963	18.6155	24.3532	7.04064	6.44099	7.76166
Solyc03g120360.1	0.914918	0.96393	0.55774	1.32866	0.886303	0.296904
Solyc02g030630.1	0	0	0	0	0	0
Solyc05g008080.1	7.96338	13.5976	7.23158	10.767	7.52431	5.34669
Solyc12g038750.1	0.523655	0	0	0	0	0
Solyc04g016400.2	94.6983	72.7222	67.889	89.1606	78.3692	59.4133
Solyc01g065830.1	0	0	0	0	0	0
Solyc12g017330.1	0	0	0	0	0	0
Solyc00g030110.1	0	0	0	0	0	0
Solyc09g015890.2	0	0	0	0	0	0
Solyc05g053460.1	0	0	0	0	0	0
Solyc11g069910.1	534.621	392.453	434.859	414.12	379.01	383.312
Solyc01g105010.2	113.341	105.243	122.379	74.5622	95.9935	93.7178
Solyc09g010360.2	107.3	126.779	103.757	190.994	295.782	264.89
Solyc10g050450.1	4.14542	2.97783	4.54873	7.79871	7.97937	6.97084
Solyc01g105740.1	0	0	0	0	0	0
Solyc06g048930.2	8.93242	5.09759	5.71753	5.26981	2.31778	2.17403
Solyc01g007110.2	85.1602	72.3984	67.324	73.6415	83.7534	76.9341
Solyc08g014180.1	0	0	0	0.314422	0	0
Solyc01g014410.1	0	0	0	0	0	0
Solyc08g005890.2	0.304286	0.128235	0.267112	0.265134	0.0757977	0.355483
Solyc06g076340.2	130.574	137.172	126.852	153.589	161.22	144.633
Solyc04g074340.2	0.3164	0.111117	0.405047	0.0574353	0	0.0513383
Solyc02g086980.2	20.4225	17.6546	22.2658	12.6902	15.1639	7.77447
Solyc12g027680.1	0	0	0	0	0	0
Solyc09g005950.2	0	0	0	0	0	0
Solyc03g121540.2	779.95	801.647	532.053	515.775	608.735	712.514
Solyc01g079870.2	142.132	112.632	115.513	205.813	156.462	175.133
Solyc05g009130.2	3.52154	2.40071	3.5914	2.52694	2.73485	3.22671
Solyc02g071790.1	30.9326	20.1289	29.4498	30.2226	31.7279	23.9143
Solyc03g111470.1	0	0	0	0	0	0
Solyc05g008330.1	0.632666	0.878644	0.75733	0.970972	1.03871	0.895896
Solyc11g072910.1	3.70342	3.99652	3.09712	4.52315	4.70218	6.65082
Solyc03g117120.2	30.1138	31.1519	27.3534	28.0426	27.9885	26.1286
Solyc03g005270.2	86.1182	91.8969	83.2266	79.3402	87.186	85.9936
Solyc01g096520.2	238.818	241.907	227.986	253.052	253.681	262.393
Solyc11g072080.1	21.7691	23.1717	22.4916	15.1549	15.6531	16.6778
Solyc04g007660.1	8.15486	7.09565	6.27714	9.98671	8.43881	10.23
Solyc08g048400.2	24.5437	16.3691	15.3189	13.2434	14.5835	15.1258
Solyc01g013800.1	0	0	0	0	0	0
Solyc02g092370.1	7.00336	5.01242	6.06349	6.43698	4.96863	4.91938
Solyc08g015650.2	106.369	103.044	97.3158	89.6738	90.1574	97.3689
Solyc05g006560.1	8.39241	8.07885	7.40004	11.045	8.67953	8.46219
Solyc04g005250.2	143.838	110.846	113.742	266.602	191.722	210.899
Solyc04g076810.2	238.038	260.779	244.478	250.781	246.291	254.487
Solyc07g016030.1	0.192866	0.304797	0.317446	0	0.120108	0
Solyc07g018080.1	0	0	0	0	0	0
Solyc08g029120.1	89.3914	109.52	68.3647	108.426	94.4679	80.1039
Solyc04g074510.2	364.271	352.342	370.911	330.868	371.889	377.594
Solyc04g055110.2	18.4819	14.0848	15.2777	16.9762	14.8091	13.3748
Solyc01g057720.1	0	0	0	0	0	0
Solyc01g110690.2	66.2269	49.3074	67.3411	49.0498	43.9924	46.8517
Solyc08g061210.2	4.41214	5.12938	3.50585	5.13697	3.97938	4.29542
Solyc03g031990.2	26.8416	14.454	22.908	59.7693	24.5163	19.7438
Solyc08g005060.2	22.5171	20.1225	14.3394	17.5178	15.2746	13.1137
Solyc08g061220.2	157.424	154.305	144.38	169.755	157.053	145.635
Solyc09g090700.1	32.1469	30.8147	32.0935	35.9511	38.6805	33.4201
Solyc10g019090.1	0	0.878644	0	0	0	0
Solyc12g096000.1	286.485	298.466	294.158	282.865	266.808	292.533
Solyc06g073430.2	272.994	250.79	251.55	218.155	260.686	293.956
Solyc11g064780.1	0.520628	0.822777	0.666494	0.283525	0.108074	0.253427
Solyc08g075150.2	3.37213	3.66738	3.22277	10.0706	16.3935	19.4857
Solyc10g074390.1	0	0	0.303164	0	0	0
Solyc04g015630.2	3.72245	4.69085	4.72534	3.81587	2.63634	3.48185
Solyc05g009970.2	0	0	0.156379	0	0	0
Solyc11g020320.1	0.0543892	0	0.0596809	0	0	0.158851
Solyc10g074850.1	0	0	0	0	0	0
Solyc03g093060.1	0	0	0	0	0	0
Solyc09g056500.1	0	0	0	0	0	0
Solyc05g014540.2	72.5128	80.8204	65.7481	56.1163	63.2204	59.8195
Solyc09g020070.1	1.18511	2.4972	0	0	0	0
Solyc11g005170.1	1509.5	1460.5	1465.01	1410.27	1384.54	1341
Solyc09g014910.2	0	0	0.253414	0	0	0
Solyc01g101170.2	0.151122	0	0	0.164597	0	0
Solyc01g057150.1	0.322826	0.51018	0.177118	0.351611	0.603122	0.314286
Solyc01g111260.2	111.944	79.8291	83.9465	140.294	116.975	128.197
Solyc10g054380.1	1.17277	2.47119	1.54424	3.32108	1.46069	2.28348
Solyc04g058080.2	19.2581	19.6654	20.4815	15.8121	8.48735	16.1526
Solyc05g050250.1	0	0	0	0	0	0
Solyc12g035830.1	0	0	0	0	0	0
Solyc03g044270.2	40.7252	36.3195	38.5684	28.8961	34.3066	30.9286
Solyc12g036160.1	16.727	13.8273	16.9426	12.6128	7.69239	7.76645
Solyc07g043380.1	0	0	0	0	0	0
Solyc11g069870.1	0	0.087379	0	0	0	0.080742
Solyc12g035620.1	22.776	22.9053	27.8319	26.4982	29.0122	27.2128
Solyc09g007680.2	55.122	44.0306	46.6485	74.1633	79.1995	99.9618
Solyc09g092500.1	33.5287	31.8327	35.7766	40.6145	31.8758	32.3314
Solyc12g043050.1	113.135	112.252	92.8053	98.0995	75.2431	93.0325
Solyc04g051780.2	82.3127	65.1075	79.6143	83.6571	64.8155	73.0715
Solyc04g018010.1	0	0	0	0	0	0
Solyc01g044560.1	0	0	0	0	0	0
Solyc10g076470.1	0	0	0	0	0	0
Solyc10g086010.1	111.622	122.897	111.828	93.7496	116.297	99.6856
Solyc07g006460.1	0	0	0	0	0	0
Solyc04g007100.2	68.8935	66.2998	64.4696	64.9666	60.9193	64.7481
Solyc12g042860.1	0.103527	0.218146	0.227199	0.225516	0.515773	0.302365
Solyc03g110900.2	804.279	903.246	719.274	975.182	796.482	903.488
Solyc01g102610.2	1556.5	1556.11	1807.15	2858.68	2135.38	2297.47
Solyc01g093980.2	0.279716	0.0982335	0.10231	0.101552	0.348387	0
Solyc08g021920.2	78.81	56.1261	91.6	56.2278	77.9792	72.4477
Solyc12g036480.1	0	0	0	0	0	0
Solyc09g018250.2	0.263358	0.277467	1.44491	0.286841	1.31205	1.53835
Solyc01g010500.1	3.00229	3.16312	2.58845	17.5178	11.4852	10.23
Solyc01g056610.1	0.592557	0.2081	0.433472	0.430261	0.24601	0.769173
Solyc04g010050.2	4.50343	4.54902	3.87175	4.90498	3.4695	3.70631
Solyc11g028310.1	0	0	0.837556	0	0	0
Solyc09g014510.2	33.5659	27.7019	23.0198	31.3797	29.2645	29.6825
Solyc06g034410.2	0	0	0	0.129761	0	0
Solyc01g090080.1	0	0	0	0	0	0
Solyc11g042620.1	450.672	370.57	459.891	465.794	361.107	354.263
Solyc02g055480.1	0	0	0	0	0	0
Solyc03g111520.1	0	0	0	0	0	0
Solyc10g085720.1	27.9602	24.1459	20.7471	33.6983	21.694	22.7581
Solyc04g014620.1	0	0	0	0	0	0
Solyc03g115640.2	70.5306	64.3816	82.2583	49.8044	54.8822	63.2687
Solyc12g042760.1	5.3791	4.97532	5.04453	4.15561	2.72661	3.28822
Solyc02g055420.1	0	0	0	0	0	0
Solyc01g108790.1	65.0119	57.7923	57.2183	66.0144	98.6852	113.068
Solyc05g021540.1	37.7707	20.4072	28.693	37.974	30.1561	21.6857
Solyc12g056260.1	0	0	0	0	0	0
Solyc08g081070.2	62.214	62.0323	71.3784	66.6714	65.0232	62.3543
Solyc03g112970.1	1.78193	1.25159	1.12578	0.88219	1.00882	0.788541
Solyc03g113920.2	234.637	258.54	401.464	297.11	231.506	204.833
Solyc05g014330.1	0	0	0	0	0	0
Solyc07g005960.2	282.057	266.923	253.148	327.859	315.221	255.622
Solyc03g063900.1	0	0	0	0	0	0.647924
Solyc06g051110.1	0	0	0	0	0	0
Solyc12g042810.1	1.28146	0.964366	0.401754	0.797557	0.228009	0.534669
Solyc06g083090.2	119.123	113.26	107.2	96.5173	106.753	92.6358
Solyc01g101210.2	0	0	0	0	0	0
Solyc10g080890.1	12.2258	7.98932	16.3021	11.2932	11.7578	10.6971
Solyc01g100210.2	4.66313	5.11483	3.50467	3.757	4.61452	5.16164
Solyc01g098950.1	38.2792	16.9453	19.7663	37.1377	28.0452	61.0669
Solyc07g049240.2	0	1.07023	1.11464	0	0	0.164823
Solyc03g034420.1	0	0	0	0	0	0.277487
Solyc05g015830.1	0	0	0	0	0	0
Solyc04g008230.2	112.586	135.028	160.771	164.955	148.678	146.994
Solyc12g008910.1	186.253	179.243	161.669	140.488	149.574	127.198
Solyc08g083100.1	16.4914	3.34132	12.5279	18.6527	8.69005	17.9077
Solyc02g086900.2	288.516	220.028	212.868	212.369	178.133	176.817
Solyc08g048390.1	20.0797	17.5276	18.3823	18.8361	15.2273	16.0833
Solyc11g030560.1	0	0	0	0	0	0
Solyc11g066430.1	124.776	139.088	102.219	87.1996	87.782	79.7049
Solyc03g097530.2	5.55217	5.4163	6.318	10.7506	3.32956	5.80568
Solyc04g009320.2	28.8501	29.16	35.2602	24.0139	37.3935	31.7404
Solyc02g083030.1	0.20995	0.110599	0.230377	0.114335	0.261493	0.562088
Solyc01g005630.1	0	0	0	0	0	0
Solyc05g006310.1	0	0	0	0	0	0
Solyc07g018350.2	294.926	246.001	257.016	270.573	239.298	216.117
Solyc03g112960.1	3.69847	2.92245	4.59543	3.25814	2.57419	3.28292
Solyc05g047560.1	6.59908	5.44933	6.62139	6.05433	6.0348	5.238
Solyc11g032200.1	125.357	99.8507	96.2502	202.422	153.202	156.395
Solyc08g005340.1	0	0	0	0	0	0
Solyc09g072670.2	60.4514	62.6212	63.2166	66.5044	71.7552	61.8145
Solyc10g017500.1	3.97361	0	0	0.72132	0	0.644748
Solyc09g098080.2	1.43604	0	0.126061	0.18769	0	0
Solyc01g088430.2	98.205	207.729	168.18	73.5747	89.7916	176.661
Solyc09g011220.2	13.9808	12.322	13.8659	10.2492	14.9016	14.2653
Solyc01g105920.2	50.3425	51.4157	55.0526	36.3677	49.4789	41.6757
Solyc04g018100.2	63.5957	48.4085	49.7497	44.0785	43.9627	36.1408
Solyc09g082690.2	70.269	66.4255	79.8321	112.138	66.9215	71.1313
Solyc12g088230.1	276.823	318.571	297.1	601.21	587.689	503.388
Solyc08g077350.2	151.756	133.938	136.151	128.245	122.698	153.45
Solyc01g095350.1	0	0	0.0807448	0.160293	0	0
Solyc11g056260.1	0	0	0	0	0	0
Solyc05g054210.2	206.185	149.176	177.667	223.738	231.373	287.858
Solyc08g028900.1	0	0	0	0	0	0
Solyc00g141560.1	0	0	0	0	0	0
Solyc11g039520.1	0	0	0	0	0	0
Solyc07g064820.1	1.77324	1.57834	1.409	2.26435	2.62745	2.70856
Solyc02g065190.2	0.546343	0.16446	1.37028	0.595058	0.291631	0.0759842
Solyc04g039900.1	0	0	0	0	0	0
Solyc01g010060.2	1.28303	0.608292	0.9855	1.04807	0.479404	0.499634
Solyc08g076880.2	620.991	589.357	740.178	901.64	1306.9	1177.18
Solyc04g082840.2	138.98	106.834	123.049	106.87	88.7787	65.0385
Solyc08g080550.1	17.0348	19.359	18.6022	25.4332	14.9165	16.0251
Solyc06g007180.2	40.7333	21.0578	8.60612	11.0224	19.8522	50.7395
Solyc01g097030.2	22.5869	19.6348	21.0106	26.9799	21.7647	26.1519
Solyc02g062380.1	6.81712	3.69998	5.44027	3.14999	3.60213	3.62005
Solyc10g005550.1	0.369134	0	0	0.201024	0	0.179684
Solyc11g020750.1	5.36123	5.64843	7.84378	6.61783	5.34193	4.52347
Solyc10g009500.2	0	1.18617	0.926546	0.919683	0	0.822054
Solyc06g016790.1	38.6405	28.8	30.6053	30.8832	29.8917	25.4397
Solyc10g049650.1	18.5072	12.9991	17.9386	14.4462	11.9096	16.5162
Solyc03g123970.1	0	0	0	0.278692	0	0
Solyc01g066030.1	0	0	0	0	0	0
Solyc07g021420.1	0	0	0	0	0	0
Solyc09g008010.2	40.2248	37.4661	22.7089	30.1601	34.6707	28.9448
Solyc12g056500.1	0	0	0	0	0	0
Solyc03g083740.1	0	0	0	0	0	0
Solyc03g006150.2	1.55291	0.818048	1.98799	1.12758	0.967074	0.503941
Solyc12g094660.1	12.8191	10.6827	9.15478	13.2325	10.9602	9.42667
Solyc07g065450.2	3.68905	4.40001	4.20072	4.92772	5.54835	8.26713
Solyc01g105190.2	6.72154	3.5408	4.42529	8.78503	8.37169	7.19809
Solyc11g006460.1	4392.56	3618.38	4056.57	4212.91	4217.99	4664.67
Solyc03g098660.2	30.0229	27.9099	21.3166	37.3163	31.0146	24.9303
Solyc12g036650.1	22.0923	23.8726	15.5396	15.116	13.758	10.2024
Solyc11g069640.1	6.43347	4.38584	7.47466	4.12183	7.54155	7.36855
Solyc02g094700.1	0	0	0	0	0	0
Solyc12g062290.1	125.029	107.067	102.408	96.1634	115.871	88.8395
Solyc01g090340.2	106.159	80.2465	139.194	97.6031	72.7244	70.7344
Solyc04g072750.2	0	0	0	0	0	0
Solyc10g076410.1	1.39812	0.930329	1.45341	5.12939	4.12429	4.65652
Solyc08g005590.2	34.3241	27.598	28.4601	25.579	27.1612	22.9893
Solyc06g082340.1	0.0740696	0	0	0.080674	0.184508	0.07211
Solyc08g029140.1	0	0	0	0	0	0
Solyc12g005980.1	370.554	328.775	344.299	436.116	387.45	346.216
Solyc03g031420.1	4.33607	4.24777	5.00836	3.12085	3.7583	2.1724
Solyc07g055400.1	0.636078	0.804183	0.977148	0.692793	2.05981	1.36235
Solyc09g091820.2	960.846	1048.9	896.274	1019.56	1010.48	988.64
Solyc02g083180.2	150.875	112.385	120.238	139.238	126.139	144.257
Solyc01g107550.2	175.789	142.34	149.099	174.719	139.259	142.716
Solyc08g061410.1	0	0	0	0	0	0
Solyc01g006630.2	190.225	157.144	169.595	158.136	144.489	128.723
Solyc09g092690.2	5.2818	10.8366	6.71079	9.99162	10.3871	8.11905
Solyc01g080790.2	8.51395	6.96358	5.53162	2.19626	2.93009	0.872495
Solyc11g073280.1	359.976	325.529	338.056	332.954	357.344	348.13
Solyc06g060880.2	146.731	145.257	172.145	253.491	245.74	191.363
Solyc09g075750.1	15.8705	16.6254	13.0982	7.73174	9.46102	9.33202
Solyc10g018990.1	0	0	0	0	0	0
Solyc07g054130.2	5.82192	6.67502	6.01257	6.15453	5.33178	7.83504
Solyc12g096590.1	206.537	304.314	223.791	174.775	239.19	214.175
Solyc12g044200.1	56.2929	46.9798	45.3302	41.6151	35.995	47.2951
Solyc11g006800.1	0	0	0	0	0	0
Solyc11g071770.1	4.21785	3.24027	3.90505	4.59393	3.95824	4.57677
Solyc02g078090.1	0	0	0	0	0	0
Solyc05g009080.2	481.166	458.652	436.616	382.588	357.981	340.805
Solyc02g094280.2	164.391	151.631	133.906	156.067	161.407	135.974
Solyc08g078440.2	6.52791	5.83291	5.62161	5.75997	6.58675	7.72278
Solyc03g094000.2	0.420881	0.147809	0.307887	0.305606	0.349472	0
Solyc02g014860.2	0.921418	0.728084	1.13745	1.25447	0.43036	1.00917
Solyc01g090590.2	66.0503	65.7477	61.1815	68.4361	51.8168	65.3468
Solyc01g068400.2	111.578	102.447	101.536	75.4049	105.204	103.827
Solyc08g007270.2	41.6644	18.8819	30.7588	35.3692	47.1235	51.15
Solyc12g014360.1	12.2056	9.5337	8.08202	6.64693	4.19367	5.73645
Solyc03g078830.1	8.18805	7.22485	9.47136	4.97929	7.90363	5.71286
Solyc11g061720.1	11.4728	6.27914	7.72505	7.14041	7.00549	5.83847
Solyc10g018130.1	0	0	0	0	0	0
Solyc02g080250.1	0	0	0	0	0	0
Solyc02g077700.1	25.9021	26.8762	25.7307	23.4028	23.9514	26.2675
Solyc11g045510.1	116.846	99.3818	84.8082	105.391	97.0211	91.8331
Solyc02g086790.2	431.203	436.906	416.74	432.047	375.338	372.299
Solyc09g042270.1	0	0	0	0.0755775	0	0
Solyc09g090930.2	96.0624	86.36	81.7671	163.734	117.83	124.116
Solyc06g068720.2	47.2815	46.2156	47.1472	54.6303	46.9099	47.2558
Solyc08g044250.1	0	0	0	0	0	0
Solyc02g089470.1	1.47171	1.86066	0.16149	1.28235	2.01632	2.14916
Solyc03g095730.2	123.178	127.707	130.39	108.185	144.856	150.923
Solyc09g007190.2	564.402	512.603	592.066	528.087	474.409	490.876
Solyc03g083090.2	180.448	166.882	161.539	115.013	84.7157	87.9881
Solyc01g110150.2	17.6307	13.7114	16.7593	17.3841	18.4113	15.0127
Solyc10g055660.1	33.532	31.9393	36.6875	43.2105	40.3073	34.6378
Solyc09g018780.2	32.1674	21.0121	25.0609	13.6639	23.6381	18.7898
Solyc00g059100.2	11.8929	10.6922	9.22196	8.98094	9.48005	9.41696
Solyc03g033910.1	0	0	0	0	0	0
Solyc07g019700.1	0	0	0	0	0	0
Solyc05g040070.1	12.5677	6.84116	4.59682	4.56277	7.30478	6.52545
Solyc05g051890.1	0	0	0	0	0	0
Solyc09g098190.2	19.7996	18.4061	13.2059	13.9538	14.5061	14.3623
Solyc04g079600.2	7.42324	4.43184	11.9467	7.27661	6.78015	9.15401
Solyc12g043020.1	385.521	418.035	394.203	308.791	307.647	306.9
Solyc02g083140.2	87.1209	81.6085	81.2216	94.3539	74.0392	65.5252
Solyc08g083230.1	11.5975	8.88635	8.42878	10.1709	7.50372	6.15853
Solyc09g011040.1	5.93475	4.00907	4.4819	4.25858	4.91334	3.77253
Solyc04g071380.1	0	0	0	0	0	0
Solyc06g051990.2	41.0049	37.458	39.5326	44.6611	42.2153	35.7666
Solyc06g054570.1	15.1558	12.6221	6.96889	17.922	26.6069	35.6926
Solyc06g008590.2	195.304	166.678	170.011	244.232	217.386	260.786
Solyc01g106540.2	17.4508	13.8386	21.4135	14.5106	11.2181	5.84572
Solyc08g081030.1	125.686	114.694	144.011	182.124	152.273	154.275
Solyc08g014320.1	0	0	0	0	0	0
Solyc07g049440.2	260.7	237.032	163.104	471.777	256.054	230.9
Solyc02g083400.2	46.5499	28.9699	31.8352	26.6472	21.5732	28.0342
Solyc01g006870.2	179.141	175.511	182.795	214.43	159.833	175.178
Solyc11g012510.1	8.87416	8.06799	8.46348	6.41351	8.84912	9.95818
Solyc04g051470.1	26.8329	27.4796	20.5899	26.9774	33.6542	38.5452
Solyc04g049140.2	90.8559	83.9443	83.2812	91.9254	84.3316	71.4363
Solyc05g055110.2	59.2299	75.296	59.9793	90.1023	69.7064	82.7614
Solyc07g043600.2	118.381	113.209	125.538	143.002	103.726	99.1301
Solyc11g027730.1	0	0	0	0	0	0
Solyc10g045380.1	40.4794	29.7994	41.9188	27.5255	37.79	37.1914
Solyc02g092430.1	173.091	190.11	181.527	152.154	192.055	193.465
Solyc09g015330.1	0	0	0	0	0	0
Solyc03g006740.1	0.53998	0.682688	0.355509	0.705752	0.672546	0.420555
Solyc11g010410.1	24.5642	21.9418	23.243	6.97941	5.76422	12.9969
Solyc09g030370.2	1.00917	0.531617	0.830518	0.824366	1.25693	1.59652
Solyc06g016680.1	0	0	0	0	0	0
Solyc06g075480.2	0.178354	0.46977	0.684971	0.194257	0	0.34727
Solyc11g069690.1	72.0549	74.916	73.3434	71.7676	66.1275	73.3791
Solyc05g013590.1	0	0	0	0	0	0
Solyc09g082910.1	0	0	0	0	0	0
Solyc05g026590.1	4.84744	11.697	5.83381	3.57655	2.53185	7.45938
Solyc06g024390.1	0	0	0	0	0	0
Solyc07g049220.2	37.2888	32.8747	30.5965	36.5162	30.4569	30.3776
Solyc10g019270.1	0.492178	0.518544	0.405047	0.268032	0	0.598947
Solyc12g099250.1	210.16	213.645	174.77	192.042	152.426	193.701
Solyc10g081850.1	35.5534	36.0013	27.6338	35.0663	37.1475	37.0165
Solyc11g045390.1	43.5332	35.5851	43.6506	23.7074	43.0026	34.3436
Solyc01g105160.2	87.8169	100.693	90.5956	88.5621	75.7219	75.9943
Solyc05g048780.1	0	0	0	0.0874327	0	0
Solyc05g055100.1	0	0	0	0	0.55535	0
Solyc06g073500.2	58.6922	38.113	47.7956	43.0191	44.1366	43.1242
Solyc10g006340.2	0	0.142483	0	0	0	0
Solyc07g065160.2	14.2087	13.7012	12.42	10.2296	9.29839	9.37816
Solyc09g064430.2	363.976	309.379	304.279	347.38	308.497	312.906
Solyc06g066040.1	0.24212	0	0	0	0	0
Solyc01g060310.1	0	0	0	0	0	0
Solyc08g006890.2	3928.51	3754.72	3842.27	3553.17	3963.77	4643.3
Solyc05g008750.2	39.977	38.0589	39.3741	40.9185	44.6923	42.6706
Solyc01g107220.2	0	0	0	0	0	0
Solyc07g007810.2	125.796	105.332	112.997	115.757	112.928	112.238
Solyc06g063360.2	24.615	21.5131	23.3267	19.498	18.1161	17.1559
Solyc06g053190.2	86.0411	74.3204	79.9491	83.7435	90.1397	102.419
Solyc12g027510.1	0	0	0	0	0	0
Solyc12g049290.1	37.4633	30.6685	35.6653	40.9459	37.7187	35.7097
Solyc03g025120.1	0	0.222755	0.231999	0.230281	0	0.205835
Solyc09g055360.1	0	0	0	0	0	0
Solyc09g059510.2	406.898	406.647	360.445	435.389	495.904	393.554
Solyc06g075160.2	607.012	619.481	519.214	646.628	560.508	635.413
Solyc07g020810.1	0	0	0	0	0	0
Solyc02g081260.1	21.1661	18.5042	22.7313	24.5249	20.1925	24.1136
Solyc03g063070.1	0	0	0	0	0	0
Solyc03g059420.2	219.713	205.603	185.933	254.167	191.5	205.707
Solyc11g020190.1	56.2119	54.9563	53.8597	50.1084	50.2392	61.3485
Solyc06g009970.2	480.24	562.424	486.683	523.555	605.964	584.768
Solyc04g079950.2	43.627	45.6675	38.2972	38.0136	35.0564	38.9106
Solyc10g007800.2	1.88035	0.198108	1.13481	2.25281	1.63938	1.46448
Solyc02g093180.2	0.857054	2.0522	0.76945	2.29125	1.74676	1.97217
Solyc06g076360.2	163.458	196.699	189.732	158.776	149.436	157.293
Solyc04g077520.2	16.8193	12.4556	12.9725	11.2171	12.0681	10.3823
Solyc10g078360.1	0.462681	0.812445	1.35386	1.00787	0	0.300294
Solyc09g072590.2	144.824	86.7419	131.267	161.843	219.419	274.259
Solyc05g051270.2	5.11125	4.94844	4.85063	6.01838	2.7529	2.01731
Solyc12g005200.1	61.6259	59.576	54.6175	65.2768	61.1511	51.0951
Solyc01g014370.1	0	0	0	0	0	0
Solyc03g058320.1	0	0	0	0	0	0
Solyc12g042590.1	0.276284	0.291085	0.303164	0	0.344112	0
Solyc08g014380.1	3.21674	5.80981	1.00849	2.50254	0	1.34213
Solyc06g082230.2	0.541988	0.103822	0.270327	0.160995	0.30684	0.623586
Solyc01g008470.2	35.7337	34.3817	30.2582	29.3232	39.2226	34.6295
Solyc04g050790.2	10.224	5.89879	10.4174	9.80995	11.5213	8.2946
Solyc00g094850.1	0	0	0	0	0	0
Solyc11g011270.1	0	0	0	0	0	0
Solyc10g084640.1	39.2359	34.0069	33.2973	28.4194	32.9801	34.0582
Solyc00g005070.1	0	0	0	0	0	0
Solyc02g071100.2	30.6587	21.6059	29.5299	45.9331	16.1228	14.7248
Solyc03g112530.2	49.6702	35.5851	38.5152	44.3612	44.9547	39.0073
Solyc01g108440.2	0.875472	1.10685	0.653241	0.648403	0.741474	0.681849
Solyc07g022920.2	25.1779	25.7736	21.0039	23.0975	22.4559	23.8159
Solyc09g009490.2	1.26264	1.18247	1.53943	2.59765	1.9221	0.682911
Solyc06g050300.1	11.4793	7.37107	8.0869	10.6164	9.22148	7.77004
Solyc03g063970.2	19.2358	12.6366	13.161	18.7326	12.12	20.2691
Solyc12g055710.1	0.235473	0.372132	0.129192	0.192352	0.146641	0.057311
Solyc07g053570.2	7.40949	6.58983	8.8695	10.0615	9.22853	6.65138
Solyc01g017910.1	0	0	0	0	0	0
Solyc04g054360.1	0	0	0	0	0	0
Solyc02g078030.1	28.7719	26.2395	28.9507	26.9402	22.8752	24.1357
Solyc10g012230.1	0	0	0	0	0	0
Solyc04g049560.1	0	0	0	0	0	0
Solyc05g021090.2	0.380572	0.93557	0.417598	2.21069	2.05401	1.85252
Solyc08g059720.1	0	0	0	0	0	0
Solyc02g068400.2	5.81904	4.44258	3.7941	3.49043	4.62167	3.94093
Solyc04g072170.1	0.234962	0.137527	0.0859405	0.341216	0.260129	0.203329
Solyc07g056100.1	0	0	0	0	0	0
Solyc03g051960.2	0	0.220683	0.229841	0	0.260885	0.611761
Solyc08g068000.1	0	0	0	0.329193	0.75289	0.294248
Solyc08g006550.2	20.1515	13.6617	19.2279	10.8787	9.60301	9.55331
Solyc07g032410.1	0	0	0	0	0	0
Solyc01g103830.1	0	0	0	0	0	0
Solyc06g073840.2	136.576	130.368	124.463	120.791	108.773	113.705
Solyc01g095180.2	10.4828	11.1241	10.423	13.4784	8.29571	9.10016
Solyc03g117200.2	22.4634	20.2696	19.6956	15.1012	18.3398	20.8228
Solyc03g096060.1	0	0	0	0	0	0
Solyc08g079090.2	280.708	288.807	300.01	247.769	205.96	195.473
Solyc09g018430.2	20.3096	23.2582	18.652	32.6998	24.4708	23.2109
Solyc01g095880.1	0	0	0	0	0	0
Solyc08g023490.2	9.95417	9.90262	8.08031	10.5193	8.71082	8.61007
Solyc01g065800.1	0.652671	1.03145	0	1.42173	0.406452	0.635404
Solyc06g059790.2	0	0	0	0	0	0
Solyc01g103050.2	959.447	789.849	852.753	1083.03	784.964	800.895
Solyc02g065270.1	0	0	0	0	0	0
Solyc10g050350.1	0	0	0	0	0	0
Solyc05g055480.2	111.776	113.781	107.364	119.743	114.467	124.8
Solyc03g078840.1	0	0	0	0	0	0
Solyc03g063500.1	0	0	0	0	0	0
Solyc02g062540.2	157.274	139.056	125.82	119.606	124.262	124.784
Solyc08g062070.1	0	0	0	0	0	0
Solyc04g024380.1	0.217557	0.229212	0	0.473911	0	0
Solyc03g013550.1	0	0	0	0	0	0
Solyc10g084060.1	65.4405	81.5492	65.6303	88.9027	91.1468	90.426
Solyc07g054190.2	37.5652	41.892	42.9074	28.4728	35.7519	31.7237
Solyc09g015110.1	0	0	0	0	0	0
Solyc08g077140.1	4.09906	5.07733	5.04491	4.10256	5.8643	3.34349
Solyc05g052470.2	190.413	113.044	141.283	145.503	143.802	157.422
Solyc03g114450.2	2636.8	2857.86	3233.8	3233.13	2905.76	2680.36
Solyc05g007090.2	160.385	159.543	154.316	153.747	156.462	137.938
Solyc10g012060.2	22.2768	17.8981	17.4098	15.1862	16.1684	17.9428
Solyc05g050820.2	15.9066	10.447	10.6539	14.6249	14.6658	12.268
Solyc10g050890.1	38.0586	38.8004	29.8296	62.3457	76.0222	115.45
Solyc12g019210.1	1.15473	1.21658	1.26707	0	0	4.49671
Solyc03g045070.1	38.4241	28.6808	38.4107	50.3975	38.083	34.491
Solyc03g111440.1	5.47714	5.77056	3.78409	8.61685	3.28457	5.92471
Solyc10g048180.1	0.0350734	0.0739047	0.0769716	0	0	0
Solyc03g071670.1	0	0	0	0	0	0
Solyc11g039440.1	0	0	0	0	0	0
Solyc10g007670.2	432.843	433.413	441.926	421.625	428.96	424.572
Solyc06g064780.1	0	0	0	0	0	0
Solyc06g075210.2	0.900686	1.26525	0.658877	0	0.747871	1.46143
Solyc05g008510.2	20.4701	18.5806	16.4143	28.984	23.5344	23.3011
Solyc12g088680.1	29.2491	31.7942	32.0948	33.3741	27.1778	38.871
Solyc08g081800.1	0	0	0	0	0	0
Solyc12g044210.1	0	0	0	0	0	0
Solyc01g098620.2	12.7665	17.0907	11.8881	5.10271	12.8373	9.52115
Solyc01g106430.2	1524.97	1738.77	1780.1	1689.07	1579.79	1456.47
Solyc05g017930.1	0.208492	0.658983	0.68633	1.36249	0.779032	0.202976
Solyc11g071340.1	50.0381	47.0514	51.612	55.4535	49.8581	47.3747
Solyc00g129980.1	0	0	0	0	0	0
Solyc08g075160.2	254.587	277.824	272.787	230.222	224.361	206.29
Solyc02g081910.1	18.3813	23.3603	17.9006	20.3957	16.1689	16.2174
Solyc11g071690.1	151.413	141.058	124.474	117.985	115.819	138.401
Solyc03g119820.1	2.62248	4.85901	1.98457	5.90961	8.55997	8.71575
Solyc04g010100.1	107.049	88.1525	96.1313	75.8529	84.2887	97.9877
Solyc06g075200.1	0	0	0	0	0	0
Solyc04g026050.1	0	0	0	0	0	0.413612
Solyc07g045550.1	0	0	0	0	0	0
Solyc10g045100.1	0.240183	0	0.131775	0.130799	0	0
Solyc03g082980.2	148.05	143.823	147.475	139.025	125.677	137.009
Solyc07g032820.1	0	0	0	0	0	0
Solyc06g048580.1	0	0	0	0	0	0
Solyc02g011830.1	0	0	0	0	0	0
Solyc09g018770.1	21.0799	16.1521	17.8738	28.1775	33.4155	29.8505
Solyc11g045320.1	0	0	0.449234	0.891814	2.03965	0.797143
Solyc04g051110.1	6.14104	7.66817	2.74532	4.45907	5.66569	3.54286
Solyc02g068560.2	62.1702	57.6456	59.642	67.7136	62.0813	57.4231
Solyc04g049730.1	0	0	0	0	0.133548	0
Solyc03g043660.2	255.495	254.315	239.172	277.949	268.86	254.581
Solyc08g036660.2	0	0	0	0.241624	0	0
Solyc09g075590.1	9.27458	6.9508	10.5966	9.16429	7.38344	5.39891
Solyc06g083440.2	118.149	104.569	103.482	75.0173	97.6631	113.304
Solyc04g005310.2	95.7955	91.0539	85.9778	72.5823	77.4889	65.891
Solyc07g055250.2	65.4742	60.5778	48.6864	55.5656	70.1646	65.6834
Solyc07g042910.2	228.13	239.658	208.845	217.323	220.267	223.695
Solyc05g017730.1	0	0	0	0	0	0
Solyc09g008670.2	2.52347	19.0196	8.94596	4.65127	3.8683	7.18116
Solyc09g059710.1	0	0	0	0	0	0
Solyc01g106690.2	73.7763	41.0774	28.1091	111.325	51.8787	54.2674
Solyc08g014100.1	0.995783	0.629476	0.682916	0.813429	0.434088	0.678607
Solyc04g077320.1	0.797482	0.642509	1.08097	0.86859	0.525847	0.365357
Solyc01g068090.1	0	0	0	0	0	0
Solyc08g028890.1	0	0	0	0	0	0
Solyc08g067470.2	35.2148	27.3503	30.4669	30.7329	31.6299	28.8989
Solyc08g082990.2	169.108	127.816	181.816	287.292	172.85	137.153
Solyc10g062060.1	0	0	0	0	0	0
Solyc02g083640.2	14.0354	10.3191	12.1878	13.1972	7.79731	7.66759
Solyc00g187050.2	0.400305	0.632624	0.219626	0	0.498581	0.194857
Solyc12g056320.1	0	0	0	0	0	0
Solyc12g009050.1	12.4437	10.9252	12.3539	14.5213	8.85636	8.6532
Solyc09g091730.2	4.41925	4.87771	4.15647	5.0425	2.88315	5.73645
Solyc10g079790.1	0.755013	0.5615	1.75441	1.30606	0.663791	1.3836
Solyc01g016790.1	0	0	0	0	0	0
Solyc09g059640.1	0	0	0	0	0	0
Solyc09g008130.2	70.4383	69.0412	62.0865	76.09	70.4724	78.1303
Solyc01g057200.2	41.829	35.8806	42.3815	37.7037	25.3504	32.6091
Solyc06g069090.2	451.407	508.092	415.56	427.544	482.288	466.392
Solyc05g015630.2	61.1452	40.6305	56.2366	40.3452	54.6683	54.958
Solyc12g062460.1	0	0	0	0	0	0
Solyc03g007790.2	0.504115	0	0.368775	0.732086	0.732523	0.572575
Solyc01g095590.2	56.8046	59.1544	54.4697	60.0382	49.9896	46.9033
Solyc01g094300.1	0.13772	0	0	0	0	0
Solyc09g055500.1	0	0	0	0	0	0
Solyc05g041820.1	11.0611	1.6648	1.73389	0	0.98404	0
Solyc10g080060.1	0	0	0	0	0.0700254	0.0547352
Solyc08g045830.1	0	0	0	0.218972	0	0
Solyc01g087090.2	44.1886	42.7689	31.9385	45.2118	42.1336	41.0298
Solyc03g034370.1	1497.39	1405.86	986.257	1496.78	1796.35	1972.02
Solyc10g006910.1	0	0	0	0	0	0
Solyc03g116530.2	2.08768	1.41398	0.654514	1.62416	0.742918	1.30658
Solyc01g006290.2	529.403	459.104	324.889	785.886	609.159	782.77
Solyc11g030800.1	0	0	0	0	0	0
Solyc02g076770.1	0	0	0	0	0	0
Solyc02g071550.1	0	0	0	0	0	0
Solyc06g008400.1	0.0239799	0.0252645	0.026313	0.0261181	0	0
Solyc07g007000.1	2.14449	0.376562	0.784378	1.16785	0	0
Solyc07g052000.1	0	0	0	0	0	0
Solyc02g032040.1	0	0	0	0	0	0
Solyc09g074630.2	12.8739	9.7248	11.6743	8.30724	7.3819	10.878
Solyc06g062920.2	0.249497	0.262863	0.273772	0.135872	0.155375	0.121448
Solyc05g050540.2	26.9377	22.1224	29.1038	14.2936	10.6675	11.8349
Solyc11g072100.1	11.6756	7.46848	10.1577	6.3583	6.85548	6.73881
Solyc00g013150.1	0.306356	0.322767	0.336162	0.166836	0.381567	0.745627
Solyc03g111760.2	4.50343	3.38906	0.35297	1.75178	2.00323	1.25265
Solyc04g025140.1	0	0	0	0.329193	0	0
Solyc04g005840.1	0	0	0	0	0	0
Solyc12g094570.1	623.475	575.16	295.946	416.378	764.698	685.898
Solyc07g020790.2	559.41	512.648	565.193	745.71	717.342	675.112
Solyc02g093440.2	181.273	152.707	171.502	136.02	109.824	128.765
Solyc01g088730.2	68.264	61.7109	66.4611	65.6584	64.9654	72.8402
Solyc04g009110.1	0.409079	0.374777	0.585495	0.368067	0.575967	0.34631
Solyc08g015800.1	0	0	0	0	0	0
Solyc07g043270.2	491.924	437.063	472.179	478.16	432.377	409.514
Solyc00g222460.1	0	0	0	0	0	0
Solyc04g015460.2	1.53635	1.66924	1.15901	2.5623	2.39191	2.89793
Solyc06g075700.2	0	0	0	0	0	0
Solyc04g005520.2	102.578	94.4543	102.492	76.2996	98.6774	77.131
Solyc08g044550.1	0	0	0	0	0	0
Solyc02g088090.1	10.3925	7.734	6.60687	7.27661	5.44466	4.49671
Solyc03g013500.1	0	0	0	0	0	0
Solyc09g064630.2	190.755	176.672	283.906	237.539	167.359	144.361
Solyc03g058610.1	0	0	0	0	0	0
Solyc06g068290.1	8.20822	9.27121	10.8731	7.08765	4.97352	5.1114
Solyc05g048860.2	8.01981	7.14952	10.4924	10.4147	8.45196	8.10793
Solyc04g048940.1	0	0	0	0	0	0
Solyc10g009520.2	4.38646	6.77811	6.25719	3.50355	3.82434	6.83266
Solyc07g052160.1	0	0	0	0	0	0
Solyc03g007260.2	81.7575	81.4537	61.5046	118.309	79.9227	76.5839
Solyc02g083910.2	0.229767	0	0	0	0	0.894753
Solyc10g083990.1	562.003	570.986	662.375	496.209	449.107	475.365
Solyc01g057500.1	0	0	0	0	0	0
Solyc08g062700.2	89.5737	66.2169	70.594	86.5109	75.5062	70.3413
Solyc12g035270.1	0	0	0	0	0	0
Solyc01g111070.2	0	0	0	0	0	0
Solyc07g052770.2	8.27617	8.71953	6.2997	8.60807	8.26496	6.89582
Solyc01g073770.2	18.3627	14.8818	15.6362	19.0498	17.7481	18.8476
Solyc04g049220.1	0	0	0	0	0	0
Solyc02g062780.2	85.8301	99.3592	85.7509	81.0764	71.9276	65.7643
Solyc07g006360.1	8.13119	7.80895	8.03007	6.64216	4.55734	5.60215
Solyc08g016780.1	0	0	0	0	0	0
Solyc08g076040.1	0.216772	0.057096	0.178396	0.11805	0.404984	0.369314
Solyc04g016340.1	0	0	0	0	0	0
Solyc07g056220.2	204.155	227.015	187.78	196.451	186.105	180.992
Solyc05g011880.1	0.909784	0.47926	0	1.98181	1.13314	0.442857
Solyc11g019900.1	0	0	0	0	0	0
Solyc06g051550.2	0	0	0	0	0	0
Solyc11g013110.1	327.743	264.922	247.079	419.077	277.75	261.07
Solyc02g093410.2	134.587	77.8707	105.81	72.077	74.5016	77.1434
Solyc00g240580.1	0	0	0	0	0	0
Solyc10g054580.1	0	0	0	0	0	0
Solyc10g055040.1	0	0	0	0	0	0
Solyc05g052950.2	209.21	163.962	162.009	394.261	422.097	247.796
Solyc02g082480.2	46.8465	39.5231	45.4387	41.944	32.1645	30.2578
Solyc06g054080.2	39.1798	37.9574	35.9747	40.417	37.3561	30.6023
Solyc01g057600.2	2.73573	1.99543	3.69464	1.83364	2.35894	1.63899
Solyc06g065830.1	0	0	0	0	0	0
Solyc02g088290.2	26.5612	26.6691	21.5852	24.5793	24.5628	26.1016
Solyc08g016000.1	0	0	0	0	0	0
Solyc04g007330.1	11.6756	7.02915	10.3712	4.23887	7.6172	11.3667
Solyc03g025200.2	25.4154	38.5212	30.5791	35.4518	36.3754	33.2077
Solyc03g082520.1	7.25128	5.62928	7.25882	4.98811	4.59497	3.9632
Solyc08g006190.1	0	0	0	0.24044	0	0
Solyc07g063200.1	15.0742	16.4112	17.4368	12.7242	12.986	12.3518
Solyc05g051790.2	130.562	108.25	120.217	112.938	140.461	126.002
Solyc12g017420.1	336.474	406.125	326.708	483.89	371.417	411.396
Solyc08g076890.2	1001.2	1483.7	806.761	883.167	1401.33	1388.92
Solyc07g021200.1	0	0	0	0	0	0
Solyc06g068530.1	0.200152	0	0	0.217999	0.24929	0.194857
Solyc06g076280.1	10.7225	7.9817	9.89635	12.7045	9.98492	9.50222
Solyc03g034090.2	17.3401	16.6918	17.2476	13.7231	11.6531	12.3877
Solyc10g055550.1	0	0	0	0	0	0
Solyc04g050440.2	35.391	43.2812	53.86	53.9337	67.2003	49.8983
Solyc01g056360.2	0	0	0	0	0	0
Solyc04g011400.2	969.31	1097.15	960.549	766.111	902.253	934.062
Solyc02g082650.2	121.521	134.809	140.404	95.7638	109.51	103.692
Solyc06g036450.1	0	0	0	0	0	0
Solyc06g082400.1	0	0	0	0	0.316894	0
Solyc03g025650.1	0	0.187167	0.194934	0	0.110632	0
Solyc06g062490.2	2.47441	4.09666	3.49091	2.15603	2.20135	3.71667
Solyc03g111320.1	33.1108	30.5863	26.365	32.1843	28.2697	32.7615
Solyc12g099300.1	0.862275	0.784586	1.07519	0.46958	0.390533	0.686834
Solyc05g008120.2	2.54911	0.298407	0.932373	0.925467	1.05831	1.37871
Solyc07g017690.2	21.1272	16.9871	19.5223	19.9832	17.6581	20.027
Solyc02g080700.1	0	0	0	0	0	0
Solyc04g005620.2	1.24601	1.50029	2.14851	2.71422	1.77361	1.73292
Solyc06g036430.2	33.4375	27.287	29.904	25.2617	27.6841	23.5209
Solyc10g007070.2	18.1829	9.3557	10.672	29.3992	24.3146	34.6489
Solyc11g067350.1	0	0	0	0	0	0
Solyc03g122240.2	10.728	10.3675	8.00307	11.6425	8.84372	10.2939
Solyc10g007650.2	195.816	173.269	172.772	166.406	199.432	185.114
Solyc12g006030.1	128.126	131.648	115.536	155.439	118.501	100.036
Solyc09g015820.2	98.6556	79.6141	89.4091	98.0995	114.795	99.3896
Solyc05g050690.1	3.55534	0	1.30042	3.87235	0	2.30752
Solyc00g005150.1	0	0	0	0	0	0
Solyc07g026670.2	273.959	265.351	252.57	208.916	212.935	198.917
Solyc04g071530.1	0.0807066	0.0850301	0.354235	0.0879028	0	0.235714
Solyc02g043960.1	0	0	0	0	0	0
Solyc04g077860.2	54.5152	74.0299	27.4346	39.3897	56.5665	73.8407
Solyc11g017270.1	10.7389	12.6414	6.94586	12.7255	11.6103	8.79924
Solyc00g025290.1	0	0	0.203357	0.302776	0.461649	0.180423
Solyc05g014520.1	0	0	0	0	0	0
Solyc02g084500.2	244.646	216.716	197.218	269.553	223.856	198.675
Solyc02g079670.1	0	0	0	0	0	0
Solyc11g018600.1	0	0	0	0	0	0
Solyc07g052480.2	224.459	146.785	221.002	123.66	129.644	147.84
Solyc03g037490.1	0	0	0	0	0	0
Solyc06g084370.1	2.72935	1.67741	2.12138	0.619315	1.55806	1.99286
Solyc02g087710.2	570.015	526.56	510.745	593.742	518.541	484.418
Solyc01g097880.2	235.564	203.778	206.849	180.478	176.541	165.816
Solyc07g006070.1	24.047	20.7517	22.1899	18.9013	20.6022	19.5012
Solyc09g005960.2	34.1356	34.881	28.431	39.643	32.7834	34.6339
Solyc11g006560.1	4.14749	4.30445	4.9246	5.66348	5.05006	6.41824
Solyc03g031700.2	130.519	109.521	119.975	155.292	138.785	136.208
Solyc00g020040.1	0	0	0	0	0	0
Solyc04g011880.1	16.0316	13.0517	12.9537	10.1592	21.0566	19.1547
Solyc06g053710.2	5.89234	3.88852	4.51172	4.23147	3.99205	6.42987
Solyc02g085310.2	108.133	143.145	79.2886	89.786	118.835	159.271
Solyc09g075970.2	17.6384	11.8617	16.6778	10.0143	9.8158	8.03786
Solyc08g066920.1	1.13723	1.19815	0.249575	0.495452	0.283284	0.885715
Solyc07g040700.1	0	0	0	0	0	0.894753
Solyc09g010670.2	74.5258	76.8386	59.0366	52.9564	71.9743	40.739
Solyc01g079650.2	323.512	253.211	284.393	304.809	261.564	256.794
Solyc01g087900.2	129.397	101.442	121.192	131.613	135.784	142.737
Solyc01g011180.1	0	0.247119	0	0.255468	0	0
Solyc01g067550.2	161.707	155.342	147.544	127.25	112.58	123.415
Solyc10g036580.1	0	0	0	0	0	0
Solyc03g117750.2	13.8742	16.4147	12.1044	11.6431	8.49853	10.7393
[truncated: 32,719 more rows]

## Sheet: Data S4
R^2	WT_1	WT_2	WT_3	b95_OE_1	b95_OE_2	b95_OE_3
WT_1	1	0.988	0.99	0.983	0.981	0.98
WT_2	0.988	1	0.988	0.981	0.982	0.982
WT_3	0.99	0.988	1	0.98	0.978	0.978
b95_OE_1	0.983	0.981	0.98	1	0.988	0.987
b95_OE_2	0.981	0.982	0.978	0.988	1	0.991
b95_OE_3	0.98	0.982	0.978	0.987	0.991	1

## Sheet: Data S5
GO_accession	Description	Term_type	Over_represented_pValue	Corrected_pValue	DEG_item	DEG_list	Bg_item	Bg_list	Up	Up_Gene_names	Down	Down_Gene_names
GO:0003824	catalytic activity	molecular_function	4.169e-06	0.014616	409	757	7153	15636	252	Solyc09g089580.2,Solyc07g064720.2,Solyc09g098770.1,Solyc06g069400.2,Solyc10g051020.1,Solyc01g099580.1,Solyc02g082930.2,Solyc00g136560.2,Solyc09g007520.2,Solyc05g050750.1,Solyc11g069090.1,Solyc06g053670.1,Solyc12g014100.1,Solyc05g051180.1,Solyc03g123570.2,Solyc12g099000.1,Solyc10g083170.1,Solyc05g052270.1,Solyc12g017460.1,Solyc08g079980.1,Solyc03g006700.2,Solyc05g046020.2,Solyc01g073710.2,Solyc09g…	157	Solyc03g006030.2,Solyc02g093430.2,Solyc07g055440.1,Solyc10g085670.1,Solyc08g075940.2,Solyc05g011840.2,Solyc01g108210.2,Solyc10g009540.1,Solyc01g107820.2,Solyc11g020610.1,Solyc09g090630.1,Solyc07g041720.1,Solyc03g031940.2,Solyc11g007250.1,Solyc05g012510.2,Solyc03g026040.2,Solyc03g093330.2,Solyc12g056600.2,Solyc02g089160.2,Solyc06g035580.2,Solyc04g015340.2,Solyc02g068760.2,Solyc03g113460.1,Solyc01g…
GO:0016491	oxidoreductase activity	molecular_function	1.2179e-05	0.014616	113	757	1569	15636	77	Solyc04g040120.1,Solyc07g055550.1,Solyc09g072750.2,Solyc09g098510.2,Solyc07g055460.2,Solyc04g071900.2,Solyc02g079510.2,Solyc07g006890.1,Solyc11g018800.1,Solyc01g073820.2,Solyc04g011860.1,Solyc10g017510.2,Solyc07g043590.2,Solyc02g093040.2,Solyc01g006290.2,Solyc05g015950.2,Solyc11g006290.1,Solyc01g073830.1,Solyc11g071600.1,Solyc01g105660.2,Solyc02g093830.2,Solyc00g247300.2,Solyc03g122350.2,Solyc08g…	36	Solyc02g078850.1,Solyc06g074390.2,Solyc03g123410.1,Solyc10g086500.1,Solyc04g071800.2,Solyc02g067930.2,Solyc05g054040.2,Solyc02g077300.1,Solyc08g074680.2,Solyc01g088400.2,Solyc03g113460.1,Solyc06g035580.2,Solyc12g088320.1,Solyc02g089160.2,Solyc12g056540.1,Solyc02g089980.2,Solyc02g081730.2,Solyc01g096420.2,Solyc10g018140.1,Solyc01g073640.2,Solyc08g079280.2,Solyc08g074630.1,Solyc12g011040.1,Solyc05g…
GO:0044699	single-organism process	biological_process	1.5318e-05	0.014616	304	757	5148	15636	207	Solyc01g108630.2,Solyc02g084360.2,Solyc07g014670.2,Solyc10g083700.2,Solyc06g076780.2,Solyc06g076020.2,Solyc07g062500.2,Solyc00g028960.1,Solyc04g025650.2,Solyc10g079410.1,Solyc03g116390.2,Solyc01g091870.2,Solyc07g042900.2,Solyc01g006300.2,Solyc04g071900.2,Solyc09g005860.2,Solyc09g072750.2,Solyc09g098510.2,Solyc08g080540.2,Solyc01g096880.2,Solyc04g040120.1,Solyc01g006290.2,Solyc04g011860.1,Solyc01g…	97	Solyc04g077360.2,Solyc08g080270.2,Solyc04g007690.2,Solyc01g074000.2,Solyc12g056540.1,Solyc09g090070.1,Solyc06g061020.2,Solyc12g019320.1,Solyc10g008910.1,Solyc10g086500.1,Solyc03g123410.1,Solyc05g054040.2,Solyc03g113210.2,Solyc02g083700.2,Solyc03g122360.2,Solyc05g007060.2,Solyc08g006820.2,Solyc09g009670.2,Solyc02g088690.2,Solyc05g054490.2,Solyc08g082660.2,Solyc04g077340.2,Solyc01g086820.2,Solyc08g…
GO:0016798	hydrolase activity, acting on glycosyl bonds	molecular_function	1.809e-05	0.014616	38	757	385	15636	24	Solyc01g074030.2,Solyc02g082960.2,Solyc08g014440.2,Solyc10g079860.1,Solyc08g007130.2,Solyc01g100490.2,Solyc07g063390.2,Solyc03g096760.1,Solyc10g045240.1,Solyc07g005100.2,Solyc04g008210.1,Solyc07g009380.2,Solyc04g081440.2,Solyc10g074440.1,Solyc03g115770.2,Solyc09g075070.2,Solyc02g069670.2,Solyc04g072000.2,Solyc05g050750.1,Solyc02g086700.2,Solyc02g082930.2,Solyc11g007270.1,Solyc09g089580.2,Solyc06g…	14	Solyc02g083700.2,Solyc01g110340.2,Solyc10g055780.1,Solyc07g052980.2,Solyc04g015560.2,Solyc11g020610.1,Solyc06g009150.1,Solyc07g049370.2,Solyc09g075790.2,Solyc08g081620.2,Solyc07g049300.2,Solyc02g080310.2,Solyc03g031730.2,Solyc09g075360.2
GO:0004553	hydrolase activity, hydrolyzing O-glycosyl compounds	molecular_function	1.883e-05	0.014616	37	757	369	15636	24	Solyc03g115770.2,Solyc09g075070.2,Solyc02g069670.2,Solyc04g072000.2,Solyc05g050750.1,Solyc02g086700.2,Solyc02g082930.2,Solyc11g007270.1,Solyc09g089580.2,Solyc06g076780.2,Solyc01g074030.2,Solyc02g082960.2,Solyc08g014440.2,Solyc10g079860.1,Solyc08g007130.2,Solyc01g100490.2,Solyc07g063390.2,Solyc03g096760.1,Solyc10g045240.1,Solyc07g005100.2,Solyc04g008210.1,Solyc07g009380.2,Solyc10g074440.1,Solyc04g…	13	Solyc06g009150.1,Solyc07g049370.2,Solyc08g081620.2,Solyc07g049300.2,Solyc02g080310.2,Solyc03g031730.2,Solyc09g075360.2,Solyc02g083700.2,Solyc01g110340.2,Solyc10g055780.1,Solyc07g052980.2,Solyc11g020610.1,Solyc04g015560.2
GO:0005975	carbohydrate metabolic process	biological_process	2.0954e-05	0.014616	56	757	659	15636	35	Solyc09g075070.2,Solyc02g084440.2,Solyc05g013580.2,Solyc11g005080.1,Solyc02g069670.2,Solyc02g086700.2,Solyc08g082640.2,Solyc05g050750.1,Solyc11g007690.1,Solyc09g089580.2,Solyc06g076020.2,Solyc06g076780.2,Solyc12g015770.1,Solyc07g065660.2,Solyc10g079860.1,Solyc08g007130.2,Solyc11g005310.1,Solyc01g100490.2,Solyc01g074030.2,Solyc05g015950.2,Solyc07g063390.2,Solyc02g093830.2,Solyc03g096760.1,Solyc04g…	21	Solyc07g049370.2,Solyc08g081620.2,Solyc08g082650.2,Solyc02g093430.2,Solyc07g049300.2,Solyc02g080310.2,Solyc03g031730.2,Solyc08g082660.2,Solyc02g087770.2,Solyc09g075360.2,Solyc03g121070.2,Solyc02g068760.2,Solyc09g091430.2,Solyc02g083700.2,Solyc01g094870.1,Solyc01g110340.2,Solyc05g012510.2,Solyc02g091830.2,Solyc02g089170.2,Solyc04g015560.2,Solyc07g052980.2
GO:0008150	biological_process	biological_process	2.371e-05	0.014616	566	757	10641	15636	353	Solyc09g092640.2,Solyc01g073840.1,Solyc11g071620.1,Solyc03g031920.2,Solyc01g095930.2,Solyc01g060070.2,Solyc01g105370.2,Solyc08g081190.2,Solyc08g069180.2,Solyc09g092720.2,Solyc08g067310.1,Solyc04g011750.2,Solyc02g077970.2,Solyc12g056790.1,Solyc08g007130.2,Solyc12g015770.1,Solyc10g081840.1,Solyc11g066840.1,Solyc12g056650.1,Solyc01g110520.2,Solyc10g049970.1,Solyc01g102290.2,Solyc09g092490.2,Solyc09g…	213	Solyc05g047590.2,Solyc10g085240.1,Solyc10g055770.1,Solyc11g010410.1,Solyc09g011990.1,Solyc04g077780.2,Solyc01g096450.2,Solyc06g076050.2,Solyc08g082650.2,Solyc03g118370.2,Solyc04g064770.1,Solyc04g011390.1,Solyc11g061960.1,Solyc12g100160.1,Solyc11g007930.1,Solyc08g061910.2,Solyc01g096040.2,Solyc09g091430.2,Solyc07g049300.2,Solyc01g056780.2,Solyc12g044840.1,Solyc07g065410.1,Solyc04g074780.2,Solyc01g…
GO:0055114	oxidation-reduction process	biological_process	0.00011078	0.059751	106	757	1534	15636	73	Solyc04g074530.2,Solyc02g036350.2,Solyc10g050890.1,Solyc03g083440.2,Solyc12g014100.1,Solyc11g013810.1,Solyc07g054930.2,Solyc09g098770.1,Solyc10g051020.1,Solyc01g099580.1,Solyc12g013690.1,Solyc09g007520.2,Solyc02g082760.2,Solyc01g080900.2,Solyc06g060880.2,Solyc05g046020.2,Solyc12g044950.1,Solyc05g005460.2,Solyc03g006700.2,Solyc08g016080.2,Solyc06g008050.2,Solyc11g010120.1,Solyc01g102610.2,Solyc12g…	33	Solyc01g108210.2,Solyc05g050540.2,Solyc04g077780.2,Solyc02g088690.2,Solyc03g122360.2,Solyc05g007060.2,Solyc07g055440.1,Solyc11g010410.1,Solyc09g072700.2,Solyc11g012860.1,Solyc12g011040.1,Solyc05g055730.2,Solyc07g041720.1,Solyc08g074630.1,Solyc02g030480.2,Solyc01g073640.2,Solyc08g079280.2,Solyc02g081730.2,Solyc10g018140.1,Solyc06g035580.2,Solyc02g089160.2,Solyc12g088320.1,Solyc12g056540.1,Solyc02g…
GO:0005215	transporter activity	molecular_function	0.00013134	0.062971	83	757	1139	15636	68	Solyc05g012140.2,Solyc01g091870.2,Solyc08g077170.2,Solyc11g020280.1,Solyc07g042900.2,Solyc06g060760.2,Solyc04g074880.2,Solyc09g010530.2,Solyc11g069430.1,Solyc06g060620.2,Solyc11g012450.1,Solyc06g060630.1,Solyc01g098490.2,Solyc05g015640.2,Solyc12g057100.1,Solyc01g080870.2,Solyc09g090470.2,Solyc02g084360.2,Solyc05g005740.2,Solyc01g006440.1,Solyc03g096760.1,Solyc02g087280.2,Solyc07g032490.2,Solyc12g…	15	Solyc09g083380.2,Solyc06g051830.1,Solyc09g090070.1,Solyc01g098740.2,Solyc03g007010.2,Solyc06g068240.2,Solyc05g005980.2,Solyc12g019320.1,Solyc05g006000.2,Solyc06g050900.2,Solyc03g031530.2,Solyc03g025250.2,Solyc03g118510.2,Solyc05g006920.2,Solyc05g005960.2
GO:0016843	amine-lyase activity	molecular_function	0.00036574	0.14347	5	757	14	15636	4	Solyc04g072890.2,Solyc12g039070.1,Solyc09g098330.2,Solyc10g079610.1	1	Solyc07g055740.1
GO:0016844	strictosidine synthase activity	molecular_function	0.00036574	0.14347	5	757	14	15636	4	Solyc04g072890.2,Solyc12g039070.1,Solyc09g098330.2,Solyc10g079610.1	1	Solyc07g055740.1
GO:0055085	transmembrane transport	biological_process	0.00054536	0.1961	57	757	749	15636	43	Solyc06g054270.2,Solyc02g084360.2,Solyc05g005740.2,Solyc10g044470.1,Solyc05g053080.2,Solyc05g008110.2,Solyc02g065680.2,Solyc10g005100.2,Solyc02g067790.2,Solyc09g010530.2,Solyc06g051860.1,Solyc11g012450.1,Solyc06g060630.1,Solyc01g098490.2,Solyc05g015640.2,Solyc05g055540.1,Solyc01g091870.2,Solyc11g020280.1,Solyc04g072940.2,Solyc07g042900.2,Solyc04g074850.2,Solyc09g005860.2,Solyc01g096880.2,Solyc11g…	14	Solyc09g009670.2,Solyc03g031530.2,Solyc04g007690.2,Solyc08g080270.2,Solyc08g006820.2,Solyc01g098740.2,Solyc09g090070.1,Solyc02g005340.2,Solyc06g051830.1,Solyc12g019320.1,Solyc03g113210.2,Solyc03g007010.2,Solyc03g118310.2,Solyc03g025250.2
GO:0020037	heme binding	molecular_function	0.00075074	0.24919	36	757	396	15636	28	Solyc11g010120.1,Solyc00g247300.2,Solyc05g046020.2,Solyc03g006700.2,Solyc01g080900.2,Solyc04g071900.2,Solyc07g055550.1,Solyc07g055460.2,Solyc01g006290.2,Solyc10g017510.2,Solyc10g084240.1,Solyc11g018800.1,Solyc09g092640.2,Solyc02g079510.2,Solyc07g006890.1,Solyc07g062500.2,Solyc10g050890.1,Solyc01g006300.2,Solyc02g082760.2,Solyc01g108630.2,Solyc09g007520.2,Solyc07g014670.2,Solyc08g079310.2,Solyc03g…	8	Solyc04g071800.2,Solyc02g077300.1,Solyc09g072700.2,Solyc01g108210.2,Solyc08g079280.2,Solyc03g122360.2,Solyc07g055440.1,Solyc02g089160.2
GO:0044710	single-organism metabolic process	biological_process	0.0010324	0.31821	174	757	2886	15636	114	Solyc01g073860.2,Solyc03g097120.2,Solyc10g084240.1,Solyc08g082670.2,Solyc08g016080.2,Solyc01g005220.2,Solyc06g008050.2,Solyc12g098900.1,Solyc09g075300.2,Solyc01g073710.2,Solyc05g046020.2,Solyc03g006700.2,Solyc09g007520.2,Solyc08g082640.2,Solyc01g099580.1,Solyc10g051020.1,Solyc07g054930.2,Solyc09g098770.1,Solyc03g083440.2,Solyc12g014100.1,Solyc03g123570.2,Solyc12g099000.1,Solyc02g036350.2,Solyc07g…	60	Solyc10g080690.1,Solyc12g011040.1,Solyc05g055730.2,Solyc07g041720.1,Solyc09g090630.1,Solyc05g013220.2,Solyc07g055440.1,Solyc02g093430.2,Solyc05g050090.2,Solyc01g108210.2,Solyc01g066470.2,Solyc02g078850.1,Solyc08g081310.2,Solyc05g009880.2,Solyc02g067930.2,Solyc04g071800.2,Solyc02g077300.1,Solyc08g074680.2,Solyc01g088400.2,Solyc01g098740.2,Solyc03g113460.1,Solyc04g080490.2,Solyc02g070210.2,Solyc06g…
GO:0016840	carbon-nitrogen lyase activity	molecular_function	0.0014509	0.41739	5	757	18	15636	4	Solyc04g072890.2,Solyc09g098330.2,Solyc12g039070.1,Solyc10g079610.1	1	Solyc07g055740.1
GO:0016020	membrane	cellular_component	0.0016499	0.41805	175	757	2955	15636	122	Solyc09g005860.2,Solyc08g080540.2,Solyc05g051530.2,Solyc01g096880.2,Solyc08g078160.2,Solyc03g111120.2,Solyc06g075440.1,Solyc07g065660.2,Solyc03g117050.2,Solyc04g064630.2,Solyc11g006290.1,Solyc02g081600.2,Solyc07g022830.2,Solyc01g006440.1,Solyc02g087280.2,Solyc12g014500.1,Solyc02g084360.2,Solyc09g090470.2,Solyc04g071620.2,Solyc05g005740.2,Solyc03g095650.2,Solyc12g057100.1,Solyc02g081550.2,Solyc04g…	53	Solyc05g005980.2,Solyc12g019320.1,Solyc04g005600.1,Solyc10g086500.1,Solyc03g113210.2,Solyc12g087940.1,Solyc08g075430.2,Solyc01g096040.2,Solyc05g054040.2,Solyc04g007690.2,Solyc08g080270.2,Solyc09g090070.1,Solyc01g110190.2,Solyc11g012860.1,Solyc05g005960.2,Solyc04g008650.2,Solyc04g008330.1,Solyc03g118310.2,Solyc05g054490.2,Solyc09g009670.2,Solyc08g077380.2,Solyc08g006820.2,Solyc12g088760.1,Solyc08g…
GO:0046906	tetrapyrrole binding	molecular_function	0.0017125	0.41805	36	757	418	15636	28	Solyc07g055460.2,Solyc07g055550.1,Solyc04g071900.2,Solyc02g079510.2,Solyc07g006890.1,Solyc11g018800.1,Solyc09g092640.2,Solyc10g084240.1,Solyc10g017510.2,Solyc01g006290.2,Solyc11g010120.1,Solyc01g080900.2,Solyc03g006700.2,Solyc05g046020.2,Solyc00g247300.2,Solyc07g014670.2,Solyc08g079310.2,Solyc03g122350.2,Solyc09g007520.2,Solyc01g108630.2,Solyc02g082760.2,Solyc04g054260.2,Solyc09g098770.1,Solyc10g…	8	Solyc04g071800.2,Solyc09g072700.2,Solyc02g077300.1,Solyc07g055440.1,Solyc03g122360.2,Solyc02g089160.2,Solyc01g108210.2,Solyc08g079280.2
GO:0015103	inorganic anion transmembrane transporter activity	molecular_function	0.0018031	0.41805	6	757	30	15636	6	Solyc10g044470.1,Solyc02g068080.2,Solyc11g012360.1,Solyc08g007430.1,Solyc09g065560.2,Solyc08g065190.2	0
GO:0016021	integral component of membrane	cellular_component	0.0018438	0.41805	97	757	1502	15636	67	Solyc09g005860.2,Solyc01g096880.2,Solyc05g051530.2,Solyc04g008950.2,Solyc11g044250.1,Solyc03g120980.2,Solyc11g012360.1,Solyc08g078160.2,Solyc04g064630.2,Solyc11g006290.1,Solyc07g022830.2,Solyc02g087280.2,Solyc07g032490.2,Solyc09g090470.2,Solyc04g071620.2,Solyc03g095650.2,Solyc11g005290.1,Solyc12g057100.1,Solyc09g010530.2,Solyc04g025650.2,Solyc02g081550.2,Solyc02g086490.2,Solyc11g012450.1,Solyc01g…	30	Solyc04g005600.1,Solyc05g007010.1,Solyc03g120840.1,Solyc10g086500.1,Solyc12g087940.1,Solyc01g096040.2,Solyc03g007010.2,Solyc05g054040.2,Solyc01g107650.2,Solyc04g007690.2,Solyc08g080270.2,Solyc09g090070.1,Solyc01g110190.2,Solyc09g083380.2,Solyc06g075460.2,Solyc03g113090.2,Solyc11g012860.1,Solyc05g053240.2,Solyc03g118510.2,Solyc04g008330.1,Solyc09g009290.2,Solyc03g118310.2,Solyc09g009670.2,Solyc03g…
GO:0031224	intrinsic component of membrane	cellular_component	0.0019376	0.41805	98	757	1522	15636	68	Solyc08g007430.1,Solyc03g006700.2,Solyc03g093650.2,Solyc06g060880.2,Solyc02g077970.2,Solyc08g080640.1,Solyc04g011750.2,Solyc03g005130.1,Solyc10g083940.1,Solyc09g065430.2,Solyc11g006910.1,Solyc03g097580.2,Solyc01g008800.1,Solyc06g072700.2,Solyc01g104740.2,Solyc11g069220.1,Solyc06g060590.2,Solyc06g051860.1,Solyc11g013010.1,Solyc01g107520.2,Solyc02g077950.1,Solyc11g042820.1,Solyc12g013690.1,Solyc01g…	30	Solyc03g118310.2,Solyc04g008330.1,Solyc09g009290.2,Solyc03g118510.2,Solyc11g012860.1,Solyc05g053240.2,Solyc03g113090.2,Solyc08g075680.2,Solyc06g050900.2,Solyc08g077380.2,Solyc08g006820.2,Solyc12g088760.1,Solyc09g009670.2,Solyc03g031530.2,Solyc05g054490.2,Solyc01g107650.2,Solyc05g054040.2,Solyc12g087940.1,Solyc01g096040.2,Solyc03g007010.2,Solyc10g086500.1,Solyc04g005600.1,Solyc05g007010.1,Solyc03g…
GO:0044763	single-organism cellular process	biological_process	0.0029514	0.4972	194	757	3332	15636	133	Solyc01g073820.2,Solyc04g011860.1,Solyc03g111120.2,Solyc06g075440.1,Solyc01g100350.2,Solyc09g005860.2,Solyc08g080540.2,Solyc01g096880.2,Solyc04g011440.2,Solyc08g021870.1,Solyc04g071900.2,Solyc07g017510.2,Solyc02g087280.2,Solyc12g014500.1,Solyc11g071600.1,Solyc02g081600.2,Solyc03g007760.2,Solyc01g073830.1,Solyc07g065660.2,Solyc01g100490.2,Solyc06g076020.2,Solyc05g005740.2,Solyc07g053280.2,Solyc12g…	61	Solyc12g019320.1,Solyc10g008910.1,Solyc08g061910.2,Solyc03g113210.2,Solyc01g074000.2,Solyc09g090070.1,Solyc12g056540.1,Solyc04g077360.2,Solyc07g062730.1,Solyc08g080270.2,Solyc04g007690.2,Solyc01g073640.2,Solyc06g061020.2,Solyc11g012860.1,Solyc02g089170.2,Solyc11g008540.1,Solyc03g118310.2,Solyc01g094870.1,Solyc10g055770.1,Solyc02g084350.2,Solyc03g111680.2,Solyc04g008650.2,Solyc08g080170.2,Solyc08g…
GO:0016614	oxidoreductase activity, acting on CH-OH group of donors	molecular_function	0.003018	0.4972	18	757	177	15636	9	Solyc02g093830.2,Solyc01g108600.2,Solyc05g015950.2,Solyc06g008050.2,Solyc11g011340.1,Solyc03g097120.2,Solyc02g086880.2,Solyc06g076780.2,Solyc07g053280.2	9	Solyc01g073640.2,Solyc10g018140.1,Solyc05g054040.2,Solyc02g067930.2,Solyc02g081730.2,Solyc06g035580.2,Solyc03g113460.1,Solyc02g078850.1,Solyc02g088690.2
GO:1901136	carbohydrate derivative catabolic process	biological_process	0.0031291	0.4972	7	757	41	15636	4	Solyc04g072000.2,Solyc10g074440.1,Solyc02g082960.2,Solyc02g082930.2	3	Solyc02g070210.2,Solyc10g055780.1,Solyc02g067930.2
GO:0004568	chitinase activity	molecular_function	0.0032789	0.4972	5	757	22	15636	4	Solyc02g082930.2,Solyc02g082960.2,Solyc04g072000.2,Solyc10g074440.1	1	Solyc10g055780.1
GO:0004601	peroxidase activity	molecular_function	0.0033212	0.4972	14	757	129	15636	12	Solyc03g117980.2,Solyc02g079510.2,Solyc01g006300.2,Solyc11g018800.1,Solyc03g006700.2,Solyc05g046020.2,Solyc10g084240.1,Solyc01g006290.2,Solyc11g010120.1,Solyc09g007520.2,Solyc04g071900.2,Solyc02g082760.2	2	Solyc09g072700.2,Solyc02g077300.1
GO:0051179	localization	biological_process	0.0037792	0.4972	124	757	2027	15636	92	Solyc04g072940.2,Solyc11g042820.1,Solyc01g089960.2,Solyc06g051860.1,Solyc11g013010.1,Solyc02g065680.2,Solyc10g005100.2,Solyc05g053080.2,Solyc10g044470.1,Solyc05g008110.2,Solyc01g101130.2,Solyc02g067790.2,Solyc11g018690.1,Solyc03g096290.2,Solyc01g007220.2,Solyc01g089880.2,Solyc01g079890.2,Solyc06g054270.2,Solyc11g066840.1,Solyc01g110520.2,Solyc06g075650.2,Solyc09g065560.2,Solyc06g060640.1,Solyc03g…	32	Solyc03g096830.2,Solyc01g066470.2,Solyc05g006000.2,Solyc02g005340.2,Solyc06g050900.2,Solyc03g031530.2,Solyc09g009670.2,Solyc08g006820.2,Solyc11g062100.1,Solyc01g080070.2,Solyc03g025250.2,Solyc03g118310.2,Solyc04g008650.2,Solyc07g056360.1,Solyc05g006920.2,Solyc05g005960.2,Solyc09g083380.2,Solyc06g051830.1,Solyc09g090070.1,Solyc01g110190.2,Solyc04g007690.2,Solyc01g098740.2,Solyc08g080270.2,Solyc01g…
GO:0005247	voltage-gated chloride channel activity	molecular_function	0.0039295	0.4972	3	757	7	15636	3	Solyc08g007430.1,Solyc10g044470.1,Solyc02g068080.2	0
GO:0005254	chloride channel activity	molecular_function	0.0039295	0.4972	3	757	7	15636	3	Solyc08g007430.1,Solyc02g068080.2,Solyc10g044470.1	0
GO:0006821	chloride transport	biological_process	0.0039295	0.4972	3	757	7	15636	3	Solyc08g007430.1,Solyc10g044470.1,Solyc02g068080.2	0
GO:0008308	voltage-gated anion channel activity	molecular_function	0.0039295	0.4972	3	757	7	15636	3	Solyc08g007430.1,Solyc10g044470.1,Solyc02g068080.2	0
GO:0015108	chloride transmembrane transporter activity	molecular_function	0.0039295	0.4972	3	757	7	15636	3	Solyc08g007430.1,Solyc10g044470.1,Solyc02g068080.2	0
GO:0006030	chitin metabolic process	biological_process	0.0041796	0.4972	5	757	23	15636	4	Solyc02g082960.2,Solyc02g082930.2,Solyc10g074440.1,Solyc04g072000.2	1	Solyc10g055780.1
GO:0006032	chitin catabolic process	biological_process	0.0041796	0.4972	5	757	23	15636	4	Solyc02g082930.2,Solyc02g082960.2,Solyc10g074440.1,Solyc04g072000.2	1	Solyc10g055780.1
GO:0046348	amino sugar catabolic process	biological_process	0.0041796	0.4972	5	757	23	15636	4	Solyc02g082960.2,Solyc02g082930.2,Solyc04g072000.2,Solyc10g074440.1	1	Solyc10g055780.1
GO:1901071	glucosamine-containing compound metabolic process	biological_process	0.0041796	0.4972	5	757	23	15636	4	Solyc02g082930.2,Solyc02g082960.2,Solyc04g072000.2,Solyc10g074440.1	1	Solyc10g055780.1
GO:1901072	glucosamine-containing compound catabolic process	biological_process	0.0041796	0.4972	5	757	23	15636	4	Solyc02g082930.2,Solyc02g082960.2,Solyc10g074440.1,Solyc04g072000.2	1	Solyc10g055780.1
GO:0004506	squalene monooxygenase activity	molecular_function	0.0043958	0.4972	3	757	8	15636	3	Solyc06g060880.2,Solyc04g025650.2,Solyc12g013690.1	0
GO:0010309	acireductone dioxygenase [iron(II)-requiring] activity	molecular_function	0.0044616	0.4972	3	757	7	15636	1	Solyc03g005580.2	2	Solyc03g123410.1,Solyc07g041720.1
GO:0005811	lipid particle	cellular_component	0.004609	0.4972	4	757	14	15636	4	Solyc02g086490.2,Solyc08g078160.2,Solyc03g119820.1,Solyc11g013010.1	0
GO:0012511	monolayer-surrounded lipid storage body	cellular_component	0.004609	0.4972	4	757	14	15636	4	Solyc08g078160.2,Solyc03g119820.1,Solyc11g013010.1,Solyc02g086490.2	0
GO:0016684	oxidoreductase activity, acting on peroxide as acceptor	molecular_function	0.0050631	0.52296	14	757	135	15636	12	Solyc11g010120.1,Solyc09g007520.2,Solyc02g082760.2,Solyc04g071900.2,Solyc01g006300.2,Solyc03g117980.2,Solyc02g079510.2,Solyc10g084240.1,Solyc05g046020.2,Solyc11g018800.1,Solyc03g006700.2,Solyc01g006290.2	2	Solyc02g077300.1,Solyc09g072700.2
GO:0071804	cellular potassium ion transport	biological_process	0.0053465	0.52296	5	757	25	15636	4	Solyc12g017910.1,Solyc05g015640.2,Solyc05g005740.2,Solyc02g087000.2	1	Solyc06g051830.1
GO:0071805	potassium ion transmembrane transport	biological_process	0.0053465	0.52296	5	757	25	15636	4	Solyc05g005740.2,Solyc05g015640.2,Solyc12g017910.1,Solyc02g087000.2	1	Solyc06g051830.1
GO:0006810	transport	biological_process	0.0054281	0.52296	120	757	1978	15636	90	Solyc11g012360.1,Solyc06g075440.1,Solyc07g006890.1,Solyc03g120980.2,Solyc11g044250.1,Solyc04g008950.2,Solyc01g096880.2,Solyc05g051530.2,Solyc09g005860.2,Solyc05g054210.2,Solyc04g074850.2,Solyc12g014500.1,Solyc12g017910.1,Solyc07g032490.2,Solyc02g087280.2,Solyc03g096760.1,Solyc01g006440.1,Solyc11g071600.1,Solyc03g007760.2,Solyc02g081600.2,Solyc03g117050.2,Solyc01g080870.2,Solyc12g057100.1,Solyc05g…	30	Solyc05g007010.1,Solyc12g019320.1,Solyc05g005980.2,Solyc06g068240.2,Solyc01g096370.2,Solyc01g096040.2,Solyc03g007010.2,Solyc03g113210.2,Solyc01g110190.2,Solyc09g090070.1,Solyc01g098740.2,Solyc08g080270.2,Solyc04g007690.2,Solyc09g083380.2,Solyc06g051830.1,Solyc05g006920.2,Solyc05g005960.2,Solyc03g025250.2,Solyc03g118310.2,Solyc01g080070.2,Solyc07g056360.1,Solyc06g050900.2,Solyc02g005340.2,Solyc08g…
GO:0006950	response to stress	biological_process	0.0055253	0.52296	55	757	807	15636	35	Solyc07g063120.2,Solyc05g005460.2,Solyc03g006700.2,Solyc03g095780.1,Solyc05g046020.2,Solyc01g005220.2,Solyc11g010120.1,Solyc03g007760.2,Solyc02g079510.2,Solyc01g059930.2,Solyc11g018800.1,Solyc10g084240.1,Solyc08g076960.1,Solyc01g006290.2,Solyc01g097280.2,Solyc03g114820.2,Solyc04g082200.2,Solyc01g060070.2,Solyc01g008800.1,Solyc04g071900.2,Solyc06g036290.2,Solyc01g006300.2,Solyc10g076410.1,Solyc11g…	20	Solyc10g055770.1,Solyc09g072700.2,Solyc02g077300.1,Solyc11g008540.1,Solyc06g009240.2,Solyc03g111680.2,Solyc12g057080.1,Solyc02g077480.1,Solyc10g008910.1,Solyc08g075870.2,Solyc09g075790.2,Solyc01g086820.2,Solyc09g084440.2,Solyc12g056400.1,Solyc12g056540.1,Solyc01g074000.2,Solyc09g083440.2,Solyc01g079110.2,Solyc09g014580.2,Solyc04g077360.2
GO:0005253	anion channel activity	molecular_function	0.0057848	0.52296	3	757	8	15636	3	Solyc10g044470.1,Solyc02g068080.2,Solyc08g007430.1	0
GO:0051234	establishment of localization	biological_process	0.0059781	0.52296	120	757	1984	15636	90	Solyc04g074850.2,Solyc05g054210.2,Solyc09g005860.2,Solyc01g096880.2,Solyc05g051530.2,Solyc04g008950.2,Solyc11g044250.1,Solyc07g006890.1,Solyc03g120980.2,Solyc06g075440.1,Solyc11g012360.1,Solyc03g117050.2,Solyc03g007760.2,Solyc02g081600.2,Solyc11g071600.1,Solyc01g006440.1,Solyc03g096760.1,Solyc02g087280.2,Solyc12g017910.1,Solyc07g032490.2,Solyc12g014500.1,Solyc04g072700.2,Solyc09g090470.2,Solyc02g…	30	Solyc06g068240.2,Solyc05g005980.2,Solyc12g019320.1,Solyc05g007010.1,Solyc03g113210.2,Solyc03g007010.2,Solyc01g096040.2,Solyc01g096370.2,Solyc04g007690.2,Solyc08g080270.2,Solyc01g098740.2,Solyc09g090070.1,Solyc01g110190.2,Solyc09g083380.2,Solyc06g051830.1,Solyc05g005960.2,Solyc05g006920.2,Solyc07g056360.1,Solyc01g080070.2,Solyc03g118310.2,Solyc03g025250.2,Solyc03g031530.2,Solyc09g009670.2,Solyc11g…
GO:0004144	diacylglycerol O-acyltransferase activity	molecular_function	0.0060236	0.52296	3	757	9	15636	3	Solyc07g053890.2,Solyc01g095930.2,Solyc01g095940.2	0
GO:0016411	acylglycerol O-acyltransferase activity	molecular_function	0.0060236	0.52296	3	757	9	15636	3	Solyc01g095940.2,Solyc01g095930.2,Solyc07g053890.2	0
GO:0008252	nucleotidase activity	molecular_function	0.006181	0.52296	2	757	3	15636	0		2	Solyc02g084350.2,Solyc02g070210.2
GO:0008253	5'-nucleotidase activity	molecular_function	0.006181	0.52296	2	757	3	15636	0		2	Solyc02g084350.2,Solyc02g070210.2
GO:0006026	aminoglycan catabolic process	biological_process	0.0063979	0.5309	5	757	25	15636	4	Solyc02g082930.2,Solyc02g082960.2,Solyc10g074440.1,Solyc04g072000.2	1	Solyc10g055780.1
GO:0004064	arylesterase activity	molecular_function	0.0065661	0.53458	3	757	8	15636	2	Solyc12g039070.1,Solyc10g079610.1	1	Solyc07g055740.1
GO:0016209	antioxidant activity	molecular_function	0.0069644	0.5479	15	757	155	15636	13	Solyc11g010120.1,Solyc09g007520.2,Solyc04g071900.2,Solyc02g082760.2,Solyc02g079510.2,Solyc03g117980.2,Solyc01g006300.2,Solyc11g018800.1,Solyc05g005460.2,Solyc03g006700.2,Solyc10g084240.1,Solyc05g046020.2,Solyc01g006290.2	2	Solyc09g072700.2,Solyc02g077300.1
GO:0030420	establishment of competence for transformation	biological_process	0.0069837	0.5479	2	757	3	15636	2	Solyc01g005220.2,Solyc04g071900.2	0
GO:0030244	cellulose biosynthetic process	biological_process	0.0071603	0.55172	7	757	48	15636	4	Solyc08g082670.2,Solyc08g082640.2,Solyc12g015770.1,Solyc07g065660.2	3	Solyc08g082650.2,Solyc02g089170.2,Solyc08g082660.2
GO:0006040	amino sugar metabolic process	biological_process	0.0076511	0.5593	5	757	26	15636	4	Solyc02g082930.2,Solyc02g082960.2,Solyc10g074440.1,Solyc04g072000.2	1	Solyc10g055780.1
GO:0015698	inorganic anion transport	biological_process	0.0076888	0.5593	6	757	39	15636	6	Solyc02g068080.2,Solyc10g044470.1,Solyc08g065190.2,Solyc09g065560.2,Solyc08g007430.1,Solyc11g012360.1	0
GO:0016998	cell wall macromolecule catabolic process	biological_process	0.0078252	0.5593	5	757	26	15636	4	Solyc02g082960.2,Solyc02g082930.2,Solyc10g074440.1,Solyc04g072000.2	1	Solyc10g055780.1
GO:0009991	response to extracellular stimulus	biological_process	0.0080362	0.5593	4	757	19	15636	4	Solyc01g005220.2,Solyc02g065680.2,Solyc04g081230.2,Solyc04g071900.2	0
GO:0031668	cellular response to extracellular stimulus	biological_process	0.0080362	0.5593	4	757	19	15636	4	Solyc01g005220.2,Solyc02g065680.2,Solyc04g071900.2,Solyc04g081230.2	0
GO:0071496	cellular response to external stimulus	biological_process	0.0080362	0.5593	4	757	19	15636	4	Solyc04g081230.2,Solyc04g071900.2,Solyc01g005220.2,Solyc02g065680.2	0
GO:0016705	oxidoreductase activity, acting on paired donors, with incorporation or reduction of molecular oxygen	molecular_function	0.0085944	0.58023	29	757	343	15636	21	Solyc10g083700.2,Solyc09g098770.1,Solyc09g092640.2,Solyc07g006890.1,Solyc04g054260.2,Solyc12g013690.1,Solyc10g051020.1,Solyc10g017510.2,Solyc04g040120.1,Solyc08g079310.2,Solyc03g122350.2,Solyc07g014670.2,Solyc07g055550.1,Solyc07g055460.2,Solyc12g044950.1,Solyc06g060880.2,Solyc01g080900.2,Solyc00g247300.2,Solyc04g025650.2,Solyc06g008050.2,Solyc07g062500.2	8	Solyc12g056540.1,Solyc06g035580.2,Solyc02g089160.2,Solyc03g122360.2,Solyc07g055440.1,Solyc08g079280.2,Solyc04g071800.2,Solyc01g108210.2
GO:0016668	oxidoreductase activity, acting on a sulfur group of donors, NAD(P) as acceptor	molecular_function	0.0087404	0.58023	6	757	36	15636	6	Solyc01g073840.1,Solyc05g005460.2,Solyc01g073860.2,Solyc01g099580.1,Solyc01g073820.2,Solyc01g073830.1	0
GO:0047134	protein-disulfide reductase activity	molecular_function	0.0087404	0.58023	6	757	36	15636	6	Solyc01g073840.1,Solyc01g073860.2,Solyc05g005460.2,Solyc01g073820.2,Solyc01g099580.1,Solyc01g073830.1	0
GO:0016616	oxidoreductase activity, acting on the CH-OH group of donors, NAD or NADP as acceptor	molecular_function	0.0096211	0.62901	15	757	155	15636	8	Solyc02g093830.2,Solyc02g086880.2,Solyc11g011340.1,Solyc01g108600.2,Solyc06g076780.2,Solyc05g015950.2,Solyc07g053280.2,Solyc06g008050.2	7	Solyc01g073640.2,Solyc02g067930.2,Solyc02g078850.1,Solyc03g113460.1,Solyc10g018140.1,Solyc02g081730.2,Solyc02g088690.2
GO:0016759	cellulose synthase activity	molecular_function	0.01033	0.65552	6	757	40	15636	4	Solyc12g015770.1,Solyc07g065660.2,Solyc08g082670.2,Solyc08g082640.2	2	Solyc08g082660.2,Solyc08g082650.2
GO:0016760	cellulose synthase (UDP-forming) activity	molecular_function	0.01033	0.65552	6	757	40	15636	4	Solyc08g082640.2,Solyc08g082670.2,Solyc12g015770.1,Solyc07g065660.2	2	Solyc08g082660.2,Solyc08g082650.2
GO:0044036	cell wall macromolecule metabolic process	biological_process	0.010514	0.65751	5	757	28	15636	4	Solyc02g082930.2,Solyc02g082960.2,Solyc10g074440.1,Solyc04g072000.2	1	Solyc10g055780.1
GO:1901565	organonitrogen compound catabolic process	biological_process	0.012431	0.76567	10	757	86	15636	8	Solyc01g108540.2,Solyc10g074440.1,Solyc04g072000.2,Solyc09g075300.2,Solyc02g082930.2,Solyc10g049970.1,Solyc12g014100.1,Solyc02g082960.2	2	Solyc01g066470.2,Solyc10g055780.1
GO:0051726	regulation of cell cycle	biological_process	0.012599	0.76567	7	757	51	15636	1	Solyc12g017910.1	6	Solyc01g079110.2,Solyc12g056540.1,Solyc10g008910.1,Solyc01g074000.2,Solyc02g077480.1,Solyc01g086820.2
GO:0044425	membrane part	cellular_component	0.01305	0.7821	112	757	1903	15636	77	Solyc11g042820.1,Solyc02g077950.1,Solyc06g051860.1,Solyc11g013010.1,Solyc01g107520.2,Solyc11g011970.1,Solyc06g060590.2,Solyc11g069220.1,Solyc01g089880.2,Solyc01g007220.2,Solyc06g054270.2,Solyc11g066840.1,Solyc05g024260.2,Solyc09g065560.2,Solyc03g119820.1,Solyc08g082230.2,Solyc10g005100.2,Solyc05g053080.2,Solyc05g008110.2,Solyc01g101130.2,Solyc02g067790.2,Solyc12g013690.1,Solyc08g080640.1,Solyc04g…	35	Solyc08g075680.2,Solyc12g056400.1,Solyc06g074730.2,Solyc05g054490.2,Solyc03g031530.2,Solyc09g009670.2,Solyc08g077380.2,Solyc08g006820.2,Solyc12g088760.1,Solyc06g050900.2,Solyc04g008650.2,Solyc03g118510.2,Solyc04g008330.1,Solyc09g009290.2,Solyc03g118310.2,Solyc03g113090.2,Solyc05g053240.2,Solyc11g012860.1,Solyc06g075460.2,Solyc09g083380.2,Solyc04g007690.2,Solyc01g098740.2,Solyc08g080270.2,Solyc09g…
GO:0009074	aromatic amino acid family catabolic process	biological_process	0.013317	0.78717	2	757	5	15636	2	Solyc12g014100.1,Solyc10g049970.1	0
GO:0015930	glutamate synthase activity	molecular_function	0.013672	0.79721	2	757	4	15636	2	Solyc02g093040.2,Solyc03g083440.2	0
GO:0009292	genetic transfer	biological_process	0.014632	0.83073	2	757	4	15636	2	Solyc04g071900.2,Solyc01g005220.2	0
GO:0009294	DNA mediated transformation	biological_process	0.014632	0.83073	2	757	4	15636	2	Solyc04g071900.2,Solyc01g005220.2	0
GO:0033692	cellular polysaccharide biosynthetic process	biological_process	0.015893	0.87921	8	757	69	15636	5	Solyc08g082670.2,Solyc07g065660.2,Solyc12g015770.1,Solyc08g082640.2,Solyc11g005310.1	3	Solyc08g082650.2,Solyc02g089170.2,Solyc08g082660.2
GO:0005976	polysaccharide metabolic process	biological_process	0.015893	0.87921	13	757	138	15636	9	Solyc04g008210.1,Solyc11g005310.1,Solyc08g082640.2,Solyc07g065660.2,Solyc12g015770.1,Solyc08g007130.2,Solyc07g009380.2,Solyc11g005080.1,Solyc08g082670.2	4	Solyc08g082650.2,Solyc07g052980.2,Solyc02g089170.2,Solyc08g082660.2
GO:0004180	carboxypeptidase activity	molecular_function	0.01664	0.8975	5	757	38	15636	2	Solyc09g007640.2,Solyc01g108490.2	3	Solyc01g087970.2,Solyc04g015340.2,Solyc03g118370.2
GO:0004185	serine-type carboxypeptidase activity	molecular_function	0.01664	0.8975	5	757	38	15636	2	Solyc01g108490.2,Solyc09g007640.2	3	Solyc03g118370.2,Solyc04g015340.2,Solyc01g087970.2
GO:0051274	beta-glucan biosynthetic process	biological_process	0.018302	0.97496	7	757	58	15636	4	Solyc12g015770.1,Solyc07g065660.2,Solyc08g082640.2,Solyc08g082670.2	3	Solyc08g082660.2,Solyc02g089170.2,Solyc08g082650.2
GO:0019725	cellular homeostasis	biological_process	0.018567	0.97704	13	757	142	15636	11	Solyc05g005460.2,Solyc05g053080.2,Solyc05g006870.2,Solyc08g082230.2,Solyc04g011860.1,Solyc06g072700.2,Solyc05g056400.2,Solyc08g082590.2,Solyc00g028960.1,Solyc03g095500.2,Solyc04g011850.1	2	Solyc02g084710.2,Solyc03g007010.2
GO:0006979	response to oxidative stress	biological_process	0.019812	1	13	757	144	15636	10	Solyc01g006290.2,Solyc05g046020.2,Solyc10g084240.1,Solyc03g006700.2,Solyc11g018800.1,Solyc01g006300.2,Solyc02g079510.2,Solyc04g071900.2,Solyc09g007520.2,Solyc11g010120.1	3	Solyc02g077300.1,Solyc09g072700.2,Solyc12g056400.1
GO:0044711	single-organism biosynthetic process	biological_process	0.020269	1	45	757	674	15636	27	Solyc05g051850.2,Solyc02g079930.2,Solyc02g089120.2,Solyc01g095930.2,Solyc06g075440.1,Solyc11g011340.1,Solyc07g006890.1,Solyc08g082670.2,Solyc07g065660.2,Solyc06g008050.2,Solyc12g015770.1,Solyc11g005310.1,Solyc12g098900.1,Solyc01g100490.2,Solyc04g011750.2,Solyc07g053890.2,Solyc01g073710.2,Solyc07g053280.2,Solyc07g061990.2,Solyc08g082640.2,Solyc05g053080.2,Solyc10g055680.1,Solyc03g083440.2,Solyc12g…	18	Solyc08g081310.2,Solyc02g089170.2,Solyc11g012860.1,Solyc05g013220.2,Solyc02g084350.2,Solyc03g118310.2,Solyc01g088400.2,Solyc01g094870.1,Solyc03g113460.1,Solyc01g098740.2,Solyc08g080170.2,Solyc08g082660.2,Solyc06g035580.2,Solyc10g018140.1,Solyc02g081730.2,Solyc05g009270.2,Solyc08g082650.2,Solyc01g073640.2
GO:0008152	metabolic process	biological_process	0.02027	1	407	757	7790	15636	249	Solyc11g006630.1,Solyc04g074880.2,Solyc01g094220.2,Solyc07g055060.2,Solyc12g056590.1,Solyc09g075140.2,Solyc03g117980.2,Solyc08g077780.2,Solyc03g005580.2,Solyc03g044200.2,Solyc06g072360.2,Solyc08g079310.2,Solyc12g049380.1,Solyc11g005290.1,Solyc07g061990.2,Solyc12g017910.1,Solyc04g077030.2,Solyc03g096760.1,Solyc01g108490.2,Solyc02g082960.2,Solyc02g079510.2,Solyc01g108540.2,Solyc12g089160.1,Solyc02g…	158	Solyc08g081620.2,Solyc03g117690.2,Solyc05g009270.2,Solyc09g075790.2,Solyc07g055740.1,Solyc10g018140.1,Solyc03g118410.2,Solyc02g087770.2,Solyc11g072860.1,Solyc02g070210.2,Solyc07g062870.2,Solyc02g092460.2,Solyc01g107650.2,Solyc07g043490.1,Solyc01g088400.2,Solyc04g071800.2,Solyc08g081310.2,Solyc05g009880.2,Solyc11g072840.1,Solyc05g008020.2,Solyc01g110110.2,Solyc03g120840.1,Solyc06g082610.2,Solyc01g…
GO:0006812	cation transport	biological_process	0.020378	1	36	757	519	15636	29	Solyc10g005100.2,Solyc05g053080.2,Solyc05g008110.2,Solyc02g084360.2,Solyc04g072700.2,Solyc06g054270.2,Solyc05g005740.2,Solyc11g020280.1,Solyc01g089960.2,Solyc09g010530.2,Solyc07g055010.2,Solyc06g060630.1,Solyc05g015640.2,Solyc11g044250.1,Solyc07g006890.1,Solyc02g087000.2,Solyc11g012360.1,Solyc03g007870.2,Solyc06g072700.2,Solyc09g005860.2,Solyc02g087280.2,Solyc12g017910.1,Solyc12g014500.1,Solyc03g…	7	Solyc03g031530.2,Solyc01g098740.2,Solyc11g062100.1,Solyc06g051830.1,Solyc06g068240.2,Solyc01g080070.2,Solyc03g007010.2
GO:0004345	glucose-6-phosphate dehydrogenase activity	molecular_function	0.022871	1	2	757	6	15636	2	Solyc05g015950.2,Solyc02g093830.2	0
GO:0030243	cellulose metabolic process	biological_process	0.023576	1	7	757	60	15636	4	Solyc08g082640.2,Solyc08g082670.2,Solyc12g015770.1,Solyc07g065660.2	3	Solyc08g082650.2,Solyc08g082660.2,Solyc02g089170.2
GO:0000271	polysaccharide biosynthetic process	biological_process	0.024214	1	8	757	74	15636	5	Solyc07g065660.2,Solyc12g015770.1,Solyc08g082640.2,Solyc11g005310.1,Solyc08g082670.2	3	Solyc08g082650.2,Solyc02g089170.2,Solyc08g082660.2
GO:0004190	aspartic-type endopeptidase activity	molecular_function	0.024286	1	15	757	171	15636	8	Solyc11g011440.1,Solyc05g053080.2,Solyc08g082230.2,Solyc03g096670.2,Solyc12g017910.1,Solyc11g066840.1,Solyc06g072700.2,Solyc04g009380.1	7	Solyc03g117690.2,Solyc01g096450.2,Solyc03g007010.2,Solyc01g096040.2,Solyc12g087940.1,Solyc06g074000.1,Solyc03g005280.2
GO:0070001	aspartic-type peptidase activity	molecular_function	0.024286	1	15	757	171	15636	8	Solyc11g066840.1,Solyc06g072700.2,Solyc04g009380.1,Solyc05g053080.2,Solyc11g011440.1,Solyc08g082230.2,Solyc03g096670.2,Solyc12g017910.1	7	Solyc01g096450.2,Solyc12g087940.1,Solyc01g096040.2,Solyc03g007010.2,Solyc06g074000.1,Solyc03g005280.2,Solyc03g117690.2
GO:0003674	molecular_function	molecular_function	0.025028	1	668	757	13326	15636	415	Solyc01g060180.2,Solyc06g060630.1,Solyc09g014400.2,Solyc07g053180.2,Solyc11g020280.1,Solyc02g084440.2,Solyc05g053290.2,Solyc07g053280.2,Solyc12g017430.1,Solyc02g086700.2,Solyc12g096420.1,Solyc03g080060.1,Solyc01g073830.1,Solyc02g092480.2,Solyc01g100490.2,Solyc04g009380.1,Solyc07g064560.2,Solyc06g036110.1,Solyc02g093830.2,Solyc01g006440.1,Solyc04g011440.2,Solyc08g021870.1,Solyc07g052620.1,Solyc06g…	253	Solyc12g044840.1,Solyc01g056780.2,Solyc03g093310.2,Solyc07g049300.2,Solyc09g091430.2,Solyc01g096040.2,Solyc08g061910.2,Solyc11g007930.1,Solyc12g100160.1,Solyc11g065320.1,Solyc04g011390.1,Solyc11g061960.1,Solyc04g064770.1,Solyc03g118370.2,Solyc08g082650.2,Solyc09g082220.1,Solyc01g096450.2,Solyc06g076050.2,Solyc09g011990.1,Solyc04g077780.2,Solyc08g067000.2,Solyc10g055770.1,Solyc11g010410.1,Solyc05g…
GO:0033926	glycopeptide alpha-N-acetylgalactosaminidase activity	molecular_function	0.025896	1	3	757	13	15636	2	Solyc11g007270.1,Solyc04g081440.2	1	Solyc11g020610.1
GO:0003830	beta-1,4-mannosylglycoprotein 4-beta-N-acetylglucosaminyltransferase activity	molecular_function	0.026049	1	2	757	5	15636	1	Solyc05g013580.2	1	Solyc02g093430.2
GO:0009250	glucan biosynthetic process	biological_process	0.026378	1	7	757	62	15636	4	Solyc08g082670.2,Solyc08g082640.2,Solyc12g015770.1,Solyc07g065660.2	3	Solyc08g082660.2,Solyc02g089170.2,Solyc08g082650.2
GO:0015298	solute:cation antiporter activity	molecular_function	0.026804	1	3	757	13	15636	3	Solyc06g060630.1,Solyc11g044250.1,Solyc09g010530.2	0
GO:0015299	solute:proton antiporter activity	molecular_function	0.026804	1	3	757	13	15636	3	Solyc06g060630.1,Solyc09g010530.2,Solyc11g044250.1	0
GO:0016773	phosphotransferase activity, alcohol group as acceptor	molecular_function	0.027486	1	61	757	953	15636	36	Solyc07g017510.2,Solyc03g082470.2,Solyc04g077030.2,Solyc08g067310.1,Solyc07g056410.2,Solyc08g069180.2,Solyc01g073710.2,Solyc02g093360.2,Solyc05g054860.1,Solyc09g083090.2,Solyc02g072470.2,Solyc10g081910.1,Solyc04g009640.2,Solyc02g077970.2,Solyc03g005130.1,Solyc12g089160.1,Solyc11g066100.1,Solyc05g054210.2,Solyc04g011440.2,Solyc06g007440.2,Solyc05g010810.1,Solyc11g020280.1,Solyc11g010700.1,Solyc09g…	25	Solyc09g009380.2,Solyc12g038920.1,Solyc08g061910.2,Solyc01g107650.2,Solyc11g007250.1,Solyc01g094020.2,Solyc04g008650.2,Solyc03g026040.2,Solyc03g093330.2,Solyc03g118510.2,Solyc05g008020.2,Solyc03g114310.2,Solyc06g082610.2,Solyc04g079690.2,Solyc12g088820.1,Solyc02g091830.2,Solyc12g044840.1,Solyc10g085670.1,Solyc09g008860.2,Solyc04g078590.2,Solyc04g064940.2,Solyc03g121070.2,Solyc03g112580.2,Solyc09g…
GO:0008238	exopeptidase activity	molecular_function	0.028194	1	7	757	69	15636	3	Solyc05g053760.2,Solyc09g007640.2,Solyc01g108490.2	4	Solyc01g087970.2,Solyc11g061960.1,Solyc03g118370.2,Solyc04g015340.2
GO:0031554	regulation of DNA-templated transcription, termination	biological_process	0.028304	1	2	757	6	15636	2	Solyc03g007760.2,Solyc08g021870.1	0
GO:0031555	transcriptional attenuation	biological_process	0.028304	1	2	757	6	15636	2	Solyc03g007760.2,Solyc08g021870.1	0
GO:0031556	transcriptional attenuation by ribosome	biological_process	0.028304	1	2	757	6	15636	2	Solyc03g007760.2,Solyc08g021870.1	0
GO:0006022	aminoglycan metabolic process	biological_process	0.028543	1	5	757	35	15636	4	Solyc04g072000.2,Solyc10g074440.1,Solyc02g082960.2,Solyc02g082930.2	1	Solyc10g055780.1
GO:0004932	mating-type factor pheromone receptor activity	molecular_function	0.030293	1	2	757	6	15636	2	Solyc09g090470.2,Solyc02g087280.2	0
GO:0030001	metal ion transport	biological_process	0.03041	1	23	757	314	15636	18	Solyc09g005860.2,Solyc05g005740.2,Solyc06g054270.2,Solyc06g072700.2,Solyc04g072700.2,Solyc03g007870.2,Solyc11g012360.1,Solyc05g053080.2,Solyc02g087000.2,Solyc10g005100.2,Solyc02g081600.2,Solyc05g015640.2,Solyc07g055010.2,Solyc06g008050.2,Solyc08g065190.2,Solyc12g017910.1,Solyc12g014500.1,Solyc02g087280.2	5	Solyc11g062100.1,Solyc01g098740.2,Solyc03g007010.2,Solyc01g080070.2,Solyc06g051830.1
GO:0044264	cellular polysaccharide metabolic process	biological_process	0.03054	1	11	757	122	15636	7	Solyc04g008210.1,Solyc11g005310.1,Solyc08g082640.2,Solyc12g015770.1,Solyc07g065660.2,Solyc07g009380.2,Solyc08g082670.2	4	Solyc08g082650.2,Solyc07g052980.2,Solyc08g082660.2,Solyc02g089170.2
GO:0034637	cellular carbohydrate biosynthetic process	biological_process	0.03087	1	9	757	93	15636	6	Solyc07g065660.2,Solyc12g015770.1,Solyc08g082640.2,Solyc11g005310.1,Solyc05g051850.2,Solyc08g082670.2	3	Solyc02g089170.2,Solyc08g082660.2,Solyc08g082650.2
GO:0008610	lipid biosynthetic process	biological_process	0.032887	1	19	757	241	15636	8	Solyc07g053890.2,Solyc11g005310.1,Solyc06g008050.2,Solyc10g055680.1,Solyc06g075440.1,Solyc01g095930.2,Solyc07g061990.2,Solyc05g051850.2	11	Solyc01g073640.2,Solyc01g094870.1,Solyc05g009270.2,Solyc01g088400.2,Solyc02g081730.2,Solyc10g018140.1,Solyc05g013220.2,Solyc06g035580.2,Solyc08g081310.2,Solyc08g080170.2,Solyc03g113460.1
GO:0016051	carbohydrate biosynthetic process	biological_process	0.033007	1	11	757	124	15636	7	Solyc12g015770.1,Solyc07g065660.2,Solyc08g082640.2,Solyc11g005310.1,Solyc05g051850.2,Solyc08g082670.2,Solyc06g075440.1	4	Solyc02g089170.2,Solyc08g082660.2,Solyc01g094870.1,Solyc08g082650.2
GO:0022857	transmembrane transporter activity	molecular_function	0.033089	1	54	757	862	15636	45	Solyc09g005860.2,Solyc05g051530.2,Solyc05g054210.2,Solyc06g072700.2,Solyc04g074850.2,Solyc11g012360.1,Solyc11g044250.1,Solyc02g087000.2,Solyc07g006890.1,Solyc03g120980.2,Solyc02g081600.2,Solyc11g012000.1,Solyc02g068080.2,Solyc08g080640.1,Solyc12g098900.1,Solyc04g011750.2,Solyc08g007430.1,Solyc02g087280.2,Solyc12g017910.1,Solyc12g014500.1,Solyc03g096760.1,Solyc08g065190.2,Solyc03g093650.2,Solyc05g…	9	Solyc12g019320.1,Solyc06g068240.2,Solyc03g007010.2,Solyc03g025250.2,Solyc01g098740.2,Solyc03g031530.2,Solyc09g090070.1,Solyc06g051830.1,Solyc09g083380.2
GO:0006811	ion transport	biological_process	0.035362	1	44	757	687	15636	37	Solyc11g020280.1,Solyc04g072940.2,Solyc11g013010.1,Solyc05g015640.2,Solyc06g060630.1,Solyc09g010530.2,Solyc07g055010.2,Solyc01g089960.2,Solyc05g008110.2,Solyc10g044470.1,Solyc05g053080.2,Solyc10g005100.2,Solyc02g065680.2,Solyc09g065560.2,Solyc05g005740.2,Solyc06g054270.2,Solyc04g072700.2,Solyc02g084360.2,Solyc08g065190.2,Solyc03g096760.1,Solyc12g017910.1,Solyc12g014500.1,Solyc02g087280.2,Solyc08g…	7	Solyc06g051830.1,Solyc11g062100.1,Solyc01g098740.2,Solyc03g031530.2,Solyc01g080070.2,Solyc03g007010.2,Solyc06g068240.2
GO:0035251	UDP-glucosyltransferase activity	molecular_function	0.035988	1	6	757	53	15636	4	Solyc08g082640.2,Solyc08g082670.2,Solyc12g015770.1,Solyc07g065660.2	2	Solyc08g082660.2,Solyc08g082650.2
GO:0044723	single-organism carbohydrate metabolic process	biological_process	0.036162	1	19	757	252	15636	13	Solyc03g111120.2,Solyc06g075440.1,Solyc08g082670.2,Solyc05g051850.2,Solyc11g007690.1,Solyc08g082640.2,Solyc02g093830.2,Solyc05g013580.2,Solyc02g084440.2,Solyc05g015950.2,Solyc11g005310.1,Solyc12g015770.1,Solyc07g065660.2	6	Solyc08g082660.2,Solyc02g089170.2,Solyc02g093430.2,Solyc08g082650.2,Solyc01g094870.1,Solyc02g083700.2
GO:0006352	DNA-templated transcription, initiation	biological_process	0.036268	1	11	757	121	15636	2	Solyc12g017430.1,Solyc05g053080.2	9	Solyc04g011390.1,Solyc10g008910.1,Solyc11g072860.1,Solyc02g077480.1,Solyc01g079110.2,Solyc11g072840.1,Solyc01g074000.2,Solyc11g007930.1,Solyc06g075850.1
GO:0004411	homogentisate 1,2-dioxygenase activity	molecular_function	0.036959	1	1	757	1	15636	1	Solyc12g014100.1	0
GO:0006559	L-phenylalanine catabolic process	biological_process	0.036959	1	1	757	1	15636	1	Solyc12g014100.1	0
GO:1902222	erythrose 4-phosphate/phosphoenolpyruvate family amino acid catabolic process	biological_process	0.036959	1	1	757	1	15636	1	Solyc12g014100.1	0
GO:0045454	cell redox homeostasis	biological_process	0.038219	1	9	757	94	15636	8	Solyc05g006870.2,Solyc05g005460.2,Solyc04g011860.1,Solyc05g056400.2,Solyc08g082590.2,Solyc04g011850.1,Solyc00g028960.1,Solyc03g095500.2	1	Solyc02g084710.2
GO:0008757	S-adenosylmethionine-dependent methyltransferase activity	molecular_function	0.040162	1	8	757	77	15636	4	Solyc03g083330.2,Solyc10g055680.1,Solyc12g040790.1,Solyc03g120730.2	4	Solyc09g090630.1,Solyc10g055770.1,Solyc02g087860.2,Solyc04g064770.1
GO:0001653	peptide receptor activity	molecular_function	0.040471	1	2	757	7	15636	2	Solyc02g087280.2,Solyc09g090470.2	0
GO:0008528	G-protein coupled peptide receptor activity	molecular_function	0.040471	1	2	757	7	15636	2	Solyc02g087280.2,Solyc09g090470.2	0
GO:0000977	RNA polymerase II regulatory region sequence-specific DNA binding	molecular_function	0.040624	1	1	757	1	15636	0		1	Solyc08g078960.2
GO:0000978	RNA polymerase II core promoter proximal region sequence-specific DNA binding	molecular_function	0.040624	1	1	757	1	15636	0		1	Solyc08g078960.2
GO:0000982	transcription factor activity, RNA polymerase II core promoter proximal region sequence-specific binding	molecular_function	0.040624	1	1	757	1	15636	0		1	Solyc08g078960.2
GO:0000987	core promoter proximal region sequence-specific DNA binding	molecular_function	0.040624	1	1	757	1	15636	0		1	Solyc08g078960.2
GO:0001012	RNA polymerase II regulatory region DNA binding	molecular_function	0.040624	1	1	757	1	15636	0		1	Solyc08g078960.2
GO:0001159	core promoter proximal region DNA binding	molecular_function	0.040624	1	1	757	1	15636	0		1	Solyc08g078960.2
GO:0019295	coenzyme M biosynthetic process	biological_process	0.040624	1	1	757	1	15636	1	Solyc02g079930.2	0
GO:0019296	coenzyme M metabolic process	biological_process	0.040624	1	1	757	1	15636	1	Solyc02g079930.2	0
GO:0009360	DNA polymerase III complex	cellular_component	0.040972	1	2	757	6	15636	1	Solyc02g073580.1	1	Solyc03g111680.2
GO:0042575	DNA polymerase complex	cellular_component	0.040972	1	2	757	6	15636	1	Solyc02g073580.1	1	Solyc03g111680.2
GO:0050896	response to stimulus	biological_process	0.041184	1	90	757	1553	15636	62	Solyc12g017430.1,Solyc09g090470.2,Solyc04g071620.2,Solyc03g095650.2,Solyc05g056440.1,Solyc04g081230.2,Solyc01g006300.2,Solyc06g036290.2,Solyc01g005720.2,Solyc06g007440.2,Solyc04g074850.2,Solyc08g080540.2,Solyc10g008040.2,Solyc04g071900.2,Solyc02g079510.2,Solyc01g100350.2,Solyc11g018800.1,Solyc01g073820.2,Solyc08g076960.1,Solyc03g114820.2,Solyc01g006290.2,Solyc03g007760.2,Solyc01g073830.1,Solyc02g…	28	Solyc09g014580.2,Solyc01g079110.2,Solyc04g077360.2,Solyc01g074000.2,Solyc12g056540.1,Solyc11g072820.1,Solyc08g075870.2,Solyc09g075790.2,Solyc06g060300.1,Solyc10g008910.1,Solyc12g019320.1,Solyc02g077300.1,Solyc08g061910.2,Solyc09g083440.2,Solyc04g064940.2,Solyc09g084440.2,Solyc01g086820.2,Solyc03g118810.1,Solyc12g056400.1,Solyc02g077480.1,Solyc08g061560.2,Solyc12g057080.1,Solyc03g111680.2,Solyc10g…
GO:0004222	metalloendopeptidase activity	molecular_function	0.041525	1	8	757	78	15636	6	Solyc02g081550.2,Solyc02g089900.1,Solyc03g098020.2,Solyc05g051180.1,Solyc02g067230.2,Solyc01g005870.1	2	Solyc04g008650.2,Solyc01g098740.2
GO:0004174	electron-transferring-flavoprotein dehydrogenase activity	molecular_function	0.042685	1	1	757	1	15636	0		1	Solyc02g089980.2
GO:0016649	oxidoreductase activity, acting on the CH-NH group of donors, quinone or similar compound as acceptor	molecular_function	0.042685	1	1	757	1	15636	0		1	Solyc02g089980.2
GO:0004497	monooxygenase activity	molecular_function	0.044459	1	5	757	41	15636	5	Solyc04g025650.2,Solyc06g060880.2,Solyc06g008050.2,Solyc01g105370.2,Solyc12g013690.1	0
GO:0008028	monocarboxylic acid transmembrane transporter activity	molecular_function	0.045898	1	1	757	1	15636	1	Solyc11g012360.1	0
GO:0015128	gluconate transmembrane transporter activity	molecular_function	0.045898	1	1	757	1	15636	1	Solyc11g012360.1	0
GO:0015725	gluconate transport	biological_process	0.045898	1	1	757	1	15636	1	Solyc11g012360.1	0
GO:0034219	carbohydrate transmembrane transport	biological_process	0.045898	1	1	757	1	15636	1	Solyc11g012360.1	0
GO:0035429	gluconate transmembrane transport	biological_process	0.045898	1	1	757	1	15636	1	Solyc11g012360.1	0
GO:0042873	aldonate transport	biological_process	0.045898	1	1	757	1	15636	1	Solyc11g012360.1	0
GO:0042879	aldonate transmembrane transporter activity	molecular_function	0.045898	1	1	757	1	15636	1	Solyc11g012360.1	0
GO:0051273	beta-glucan metabolic process	biological_process	0.046559	1	7	757	70	15636	4	Solyc08g082640.2,Solyc08g082670.2,Solyc07g065660.2,Solyc12g015770.1	3	Solyc08g082650.2,Solyc02g089170.2,Solyc08g082660.2
GO:0006073	cellular glucan metabolic process	biological_process	0.046627	1	10	757	115	15636	6	Solyc07g009380.2,Solyc08g082670.2,Solyc04g008210.1,Solyc08g082640.2,Solyc12g015770.1,Solyc07g065660.2	4	Solyc08g082650.2,Solyc07g052980.2,Solyc02g089170.2,Solyc08g082660.2
GO:0044042	glucan metabolic process	biological_process	0.046627	1	10	757	115	15636	6	Solyc08g082670.2,Solyc07g009380.2,Solyc04g008210.1,Solyc08g082640.2,Solyc12g015770.1,Solyc07g065660.2	4	Solyc02g089170.2,Solyc08g082660.2,Solyc08g082650.2,Solyc07g052980.2
GO:0044262	cellular carbohydrate metabolic process	biological_process	0.047146	1	13	757	164	15636	9	Solyc07g009380.2,Solyc03g111120.2,Solyc08g082670.2,Solyc05g051850.2,Solyc07g065660.2,Solyc12g015770.1,Solyc08g082640.2,Solyc11g005310.1,Solyc04g008210.1	4	Solyc07g052980.2,Solyc08g082650.2,Solyc02g089170.2,Solyc08g082660.2
GO:0016832	aldehyde-lyase activity	molecular_function	0.047276	1	3	757	18	15636	1	Solyc02g084440.2	2	Solyc02g068760.2,Solyc09g091430.2
GO:0070008	serine-type exopeptidase activity	molecular_function	0.049096	1	5	757	48	15636	2	Solyc01g108490.2,Solyc09g007640.2	3	Solyc04g015340.2,Solyc03g118370.2,Solyc01g087970.2
GO:0019955	cytokine binding	molecular_function	0.049368	1	1	757	1	15636	1	Solyc06g060760.2	0
GO:0033897	ribonuclease T2 activity	molecular_function	0.049866	1	2	757	8	15636	1	Solyc05g007950.2	1	Solyc07g006560.2
GO:0006790	sulfur compound metabolic process	biological_process	0.04995	1	6	757	53	15636	5	Solyc02g079930.2,Solyc07g065340.1,Solyc11g018690.1,Solyc05g054860.1,Solyc12g099000.1	1	Solyc05g055730.2
GO:0009264	deoxyribonucleotide catabolic process	biological_process	0.049956	1	1	757	1	15636	0		1	Solyc02g070210.2
GO:0017022	myosin binding	molecular_function	0.050008	1	1	757	1	15636	0		1	Solyc00g050430.2
GO:0008237	metallopeptidase activity	molecular_function	0.050306	1	8	757	81	15636	6	Solyc02g081550.2,Solyc03g098020.2,Solyc02g089900.1,Solyc02g067230.2,Solyc01g005870.1,Solyc05g051180.1	2	Solyc04g008650.2,Solyc01g098740.2
GO:0022891	substrate-specific transmembrane transporter activity	molecular_function	0.050469	1	39	757	611	15636	35	Solyc02g068080.2,Solyc04g011750.2,Solyc12g098900.1,Solyc11g012000.1,Solyc02g081600.2,Solyc03g096760.1,Solyc08g065190.2,Solyc12g014500.1,Solyc12g017910.1,Solyc02g087280.2,Solyc08g007430.1,Solyc06g072700.2,Solyc05g054210.2,Solyc09g005860.2,Solyc02g087000.2,Solyc07g006890.1,Solyc11g044250.1,Solyc11g012360.1,Solyc09g010530.2,Solyc01g089960.2,Solyc05g015640.2,Solyc06g060630.1,Solyc11g020280.1,Solyc04g…	4	Solyc03g007010.2,Solyc06g051830.1,Solyc03g031530.2,Solyc01g098740.2
GO:0072350	tricarboxylic acid metabolic process	biological_process	0.05053	1	3	757	17	15636	3	Solyc03g097120.2,Solyc01g100490.2,Solyc07g055060.2	0
GO:0008175	tRNA methyltransferase activity	molecular_function	0.051097	1	3	757	18	15636	0		3	Solyc02g087860.2,Solyc09g059170.1,Solyc10g055770.1
GO:0008818	cobalamin 5'-phosphate synthase activity	molecular_function	0.051297	1	1	757	1	15636	1	Solyc02g086490.2	0
GO:0016780	phosphotransferase activity, for other substituted phosphate groups	molecular_function	0.051297	1	1	757	1	15636	1	Solyc02g086490.2	0
GO:0051073	adenosylcobinamide-GDP ribazoletransferase activity	molecular_function	0.051297	1	1	757	1	15636	1	Solyc02g086490.2	0
GO:1901135	carbohydrate derivative metabolic process	biological_process	0.051665	1	25	757	362	15636	17	Solyc11g005310.1,Solyc04g011750.2,Solyc12g098900.1,Solyc12g099000.1,Solyc02g082960.2,Solyc04g072000.2,Solyc01g073710.2,Solyc05g013580.2,Solyc02g084440.2,Solyc11g020280.1,Solyc01g110520.2,Solyc11g005290.1,Solyc11g007690.1,Solyc07g006890.1,Solyc10g074440.1,Solyc02g082930.2,Solyc06g075440.1	8	Solyc02g084350.2,Solyc02g067930.2,Solyc01g066470.2,Solyc01g094870.1,Solyc02g070210.2,Solyc02g093430.2,Solyc10g055780.1,Solyc01g098740.2
GO:0016503	pheromone receptor activity	molecular_function	0.052156	1	2	757	8	15636	2	Solyc02g087280.2,Solyc09g090470.2	0
GO:0016872	intramolecular lyase activity	molecular_function	0.053261	1	2	757	9	15636	1	Solyc05g051850.2	1	Solyc04g076400.2
GO:0008140	cAMP response element binding protein binding	molecular_function	0.053293	1	1	757	1	15636	0		1	Solyc06g006090.1
GO:0051289	protein homotetramerization	biological_process	0.053293	1	1	757	1	15636	0		1	Solyc06g006090.1
GO:0015075	ion transmembrane transporter activity	molecular_function	0.054238	1	37	757	579	15636	33	Solyc08g007430.1,Solyc02g087280.2,Solyc12g017910.1,Solyc12g014500.1,Solyc03g096760.1,Solyc08g065190.2,Solyc11g012000.1,Solyc12g098900.1,Solyc02g068080.2,Solyc04g011750.2,Solyc02g081600.2,Solyc11g044250.1,Solyc02g087000.2,Solyc07g006890.1,Solyc11g012360.1,Solyc06g072700.2,Solyc09g005860.2,Solyc04g072940.2,Solyc04g074880.2,Solyc11g020280.1,Solyc01g089960.2,Solyc09g010530.2,Solyc06g060630.1,Solyc05g…	4	Solyc03g007010.2,Solyc06g051830.1,Solyc03g031530.2,Solyc01g098740.2
GO:0006629	lipid metabolic process	biological_process	0.054463	1	33	757	491	15636	17	Solyc07g061990.2,Solyc04g071620.2,Solyc10g055680.1,Solyc03g123570.2,Solyc10g079410.1,Solyc01g108600.2,Solyc05g051850.2,Solyc04g040120.1,Solyc01g095930.2,Solyc11g011340.1,Solyc06g075440.1,Solyc11g006290.1,Solyc11g005310.1,Solyc06g008050.2,Solyc07g053890.2,Solyc07g017510.2,Solyc12g044950.1	16	Solyc03g113460.1,Solyc05g050090.2,Solyc05g054490.2,Solyc08g080170.2,Solyc06g035580.2,Solyc10g018140.1,Solyc02g081730.2,Solyc05g009270.2,Solyc01g073640.2,Solyc01g066470.2,Solyc10g080690.1,Solyc10g086500.1,Solyc05g013220.2,Solyc08g081310.2,Solyc01g088400.2,Solyc01g094870.1
GO:0006166	purine ribonucleoside salvage	biological_process	0.055549	1	1	757	1	15636	0		1	Solyc02g084350.2
GO:0006190	inosine salvage	biological_process	0.055549	1	1	757	1	15636	0		1	Solyc02g084350.2
GO:0043094	cellular metabolic compound salvage	biological_process	0.055549	1	1	757	1	15636	0		1	Solyc02g084350.2
GO:0043101	purine-containing compound salvage	biological_process	0.055549	1	1	757	1	15636	0		1	Solyc02g084350.2
GO:0043174	nucleoside salvage	biological_process	0.055549	1	1	757	1	15636	0		1	Solyc02g084350.2
GO:0046102	inosine metabolic process	biological_process	0.055549	1	1	757	1	15636	0		1	Solyc02g084350.2
GO:0046103	inosine biosynthetic process	biological_process	0.055549	1	1	757	1	15636	0		1	Solyc02g084350.2
GO:0050483	IMP 5'-nucleotidase activity	molecular_function	0.055549	1	1	757	1	15636	0		1	Solyc02g084350.2
GO:0008990	rRNA (guanine-N2-)-methyltransferase activity	molecular_function	0.056021	1	1	757	1	15636	1	Solyc03g083330.2	0
GO:0016435	rRNA (guanine) methyltransferase activity	molecular_function	0.056021	1	1	757	1	15636	1	Solyc03g083330.2	0
GO:0008202	steroid metabolic process	biological_process	0.056355	1	6	757	55	15636	2	Solyc04g071620.2,Solyc10g055680.1	4	Solyc02g081730.2,Solyc01g073640.2,Solyc03g113460.1,Solyc10g018140.1
GO:1902578	single-organism localization	biological_process	0.056405	1	83	757	1447	15636	62	Solyc02g087280.2,Solyc12g017910.1,Solyc07g032490.2,Solyc12g014500.1,Solyc03g096760.1,Solyc11g071600.1,Solyc02g081600.2,Solyc11g012360.1,Solyc11g044250.1,Solyc07g006890.1,Solyc04g008950.2,Solyc09g005860.2,Solyc01g096880.2,Solyc05g054210.2,Solyc04g074850.2,Solyc07g042900.2,Solyc04g074880.2,Solyc01g091870.2,Solyc11g020280.1,Solyc05g055540.1,Solyc01g098490.2,Solyc06g060630.1,Solyc05g015640.2,Solyc11g…	21	Solyc03g113210.2,Solyc03g007010.2,Solyc06g082610.2,Solyc12g019320.1,Solyc05g007010.1,Solyc06g068240.2,Solyc06g051830.1,Solyc01g110190.2,Solyc09g090070.1,Solyc01g098740.2,Solyc08g080270.2,Solyc04g007690.2,Solyc03g025250.2,Solyc03g118310.2,Solyc01g080070.2,Solyc04g008650.2,Solyc02g005340.2,Solyc08g006820.2,Solyc11g062100.1,Solyc09g009670.2,Solyc03g031530.2
GO:0008509	anion transmembrane transporter activity	molecular_function	0.057132	1	6	757	58	15636	6	Solyc10g044470.1,Solyc02g068080.2,Solyc08g065190.2,Solyc08g007430.1,Solyc11g012360.1,Solyc09g065560.2	0
GO:0046527	glucosyltransferase activity	molecular_function	0.057662	1	6	757	59	15636	4	Solyc12g015770.1,Solyc07g065660.2,Solyc08g082640.2,Solyc08g082670.2	2	Solyc08g082650.2,Solyc08g082660.2
GO:0016010	dystrophin-associated glycoprotein complex	cellular_component	0.05811	1	3	757	17	15636	0		3	Solyc06g082610.2,Solyc12g088760.1,Solyc04g008650.2
GO:0051536	iron-sulfur cluster binding	molecular_function	0.061217	1	7	757	75	15636	5	Solyc05g005460.2,Solyc11g006910.1,Solyc01g108630.2,Solyc10g050890.1,Solyc02g081250.1	2	Solyc12g088320.1,Solyc04g077780.2
GO:0051540	metal cluster binding	molecular_function	0.061217	1	7	757	75	15636	5	Solyc02g081250.1,Solyc10g050890.1,Solyc01g108630.2,Solyc11g006910.1,Solyc05g005460.2	2	Solyc04g077780.2,Solyc12g088320.1
GO:0016667	oxidoreductase activity, acting on a sulfur group of donors	molecular_function	0.062025	1	10	757	115	15636	10	Solyc05g005460.2,Solyc01g073840.1,Solyc01g073820.2,Solyc04g011860.1,Solyc01g099580.1,Solyc01g073860.2,Solyc08g082590.2,Solyc00g028960.1,Solyc01g073830.1,Solyc04g011850.1	0
GO:0000981	RNA polymerase II transcription factor activity, sequence-specific DNA binding	molecular_function	0.062111	1	2	757	10	15636	1	Solyc12g017430.1	1	Solyc08g078960.2
GO:0007186	G-protein coupled receptor signaling pathway	biological_process	0.062569	1	7	757	72	15636	6	Solyc01g100350.2,Solyc09g090470.2,Solyc11g042820.1,Solyc11g018690.1,Solyc08g080540.2,Solyc02g087280.2	1	Solyc04g064940.2
GO:0004097	catechol oxidase activity	molecular_function	0.062943	1	2	757	8	15636	0		2	Solyc08g074680.2,Solyc08g074630.1
GO:0008374	O-acyltransferase activity	molecular_function	0.063255	1	4	757	31	15636	4	Solyc01g095930.2,Solyc01g095940.2,Solyc07g053890.2,Solyc07g065340.1	0
GO:0016787	hydrolase activity	molecular_function	0.064454	1	134	757	2469	15636	81	Solyc12g039070.1,Solyc02g073580.1,Solyc03g044150.2,Solyc02g086700.2,Solyc06g076780.2,Solyc06g076020.2,Solyc10g079410.1,Solyc02g081550.2,Solyc07g053180.2,Solyc04g011440.2,Solyc05g051530.2,Solyc10g045240.1,Solyc09g005860.2,Solyc01g100350.2,Solyc06g008870.2,Solyc08g080590.2,Solyc03g007760.2,Solyc11g066590.1,Solyc01g100490.2,Solyc04g009380.1,Solyc11g011440.1,Solyc11g066840.1,Solyc10g049970.1,Solyc11g…	53	Solyc03g031730.2,Solyc07g049300.2,Solyc01g087970.2,Solyc08g079860.1,Solyc02g075620.2,Solyc11g061960.1,Solyc11g006250.1,Solyc09g075350.2,Solyc01g096040.2,Solyc09g091430.2,Solyc12g087940.1,Solyc02g083700.2,Solyc02g080310.2,Solyc12g088760.1,Solyc01g008790.2,Solyc01g096450.2,Solyc07g049370.2,Solyc07g006560.2,Solyc03g118370.2,Solyc03g096830.2,Solyc10g055780.1,Solyc05g047590.2,Solyc02g084350.2,Solyc03g…
GO:0007016	cytoskeletal anchoring at plasma membrane	biological_process	0.064464	1	2	757	8	15636	0		2	Solyc04g008650.2,Solyc06g082610.2
GO:0016709	oxidoreductase activity, acting on paired donors, with incorporation or reduction of molecular oxygen, NAD(P)H as one donor, and incorporation of one atom of oxygen	molecular_function	0.067947	1	4	757	33	15636	4	Solyc06g060880.2,Solyc06g008050.2,Solyc04g025650.2,Solyc12g013690.1	0
GO:0050662	coenzyme binding	molecular_function	0.0682	1	24	757	351	15636	12	Solyc04g025650.2,Solyc03g119700.2,Solyc06g008050.2,Solyc05g015950.2,Solyc06g060880.2,Solyc02g093830.2,Solyc07g061940.2,Solyc09g098510.2,Solyc02g086880.2,Solyc12g013690.1,Solyc11g011340.1,Solyc10g017510.2	12	Solyc02g081730.2,Solyc10g018140.1,Solyc12g056600.2,Solyc10g009540.1,Solyc02g067930.2,Solyc01g073640.2,Solyc02g088690.2,Solyc05g007060.2,Solyc02g078850.1,Solyc03g113460.1,Solyc06g035580.2,Solyc03g118270.1
GO:0030173	integral component of Golgi membrane	cellular_component	0.068203	1	2	757	10	15636	1	Solyc11g066840.1	1	Solyc01g110190.2
GO:0031228	intrinsic component of Golgi membrane	cellular_component	0.068203	1	2	757	10	15636	1	Solyc11g066840.1	1	Solyc01g110190.2
GO:0004930	G-protein coupled receptor activity	molecular_function	0.06824	1	4	757	31	15636	4	Solyc02g087280.2,Solyc07g054850.2,Solyc11g042820.1,Solyc09g090470.2	0
GO:0005506	iron ion binding	molecular_function	0.069944	1	23	757	315	15636	15	Solyc07g062500.2,Solyc00g247300.2,Solyc01g080900.2,Solyc07g055550.1,Solyc07g055460.2,Solyc08g079310.2,Solyc07g014670.2,Solyc03g122350.2,Solyc10g017510.2,Solyc10g051020.1,Solyc07g006890.1,Solyc04g054260.2,Solyc10g083700.2,Solyc09g092640.2,Solyc09g098770.1	8	Solyc04g071800.2,Solyc01g108210.2,Solyc08g079280.2,Solyc01g088400.2,Solyc03g122360.2,Solyc07g055440.1,Solyc02g089160.2,Solyc12g056540.1
GO:0015718	monocarboxylic acid transport	biological_process	0.071085	1	2	757	10	15636	2	Solyc04g008950.2,Solyc11g012360.1	0
GO:0009620	response to fungus	biological_process	0.072143	1	2	757	9	15636	2	Solyc05g005460.2,Solyc01g097280.2	0
GO:0050832	defense response to fungus	biological_process	0.072143	1	2	757	9	15636	2	Solyc01g097280.2,Solyc05g005460.2	0
GO:0008324	cation transmembrane transporter activity	molecular_function	0.073371	1	31	757	485	15636	27	Solyc08g065190.2,Solyc03g096760.1,Solyc11g020280.1,Solyc02g087280.2,Solyc12g017910.1,Solyc12g014500.1,Solyc04g074880.2,Solyc02g081600.2,Solyc06g060630.1,Solyc05g015640.2,Solyc09g010530.2,Solyc04g011750.2,Solyc12g098900.1,Solyc11g012000.1,Solyc01g089960.2,Solyc05g053080.2,Solyc05g008110.2,Solyc08g082230.2,Solyc11g044250.1,Solyc10g005100.2,Solyc07g006890.1,Solyc02g087000.2,Solyc05g005740.2,Solyc09g…	4	Solyc06g051830.1,Solyc03g007010.2,Solyc01g098740.2,Solyc03g031530.2
GO:0004819	glutamine-tRNA ligase activity	molecular_function	0.074242	1	1	757	2	15636	1	Solyc11g066840.1	0
GO:0006425	glutaminyl-tRNA aminoacylation	biological_process	0.074242	1	1	757	2	15636	1	Solyc11g066840.1	0
GO:0016783	sulfurtransferase activity	molecular_function	0.074949	1	1	757	2	15636	1	Solyc01g100920.2	0
GO:0044765	single-organism transport	biological_process	0.074999	1	81	757	1432	15636	62	Solyc09g065560.2,Solyc01g007220.2,Solyc06g054270.2,Solyc11g066840.1,Solyc02g067790.2,Solyc02g065680.2,Solyc10g005100.2,Solyc10g044470.1,Solyc05g053080.2,Solyc05g008110.2,Solyc11g013010.1,Solyc06g051860.1,Solyc01g089960.2,Solyc04g072940.2,Solyc03g007870.2,Solyc01g104740.2,Solyc06g072700.2,Solyc03g031920.2,Solyc10g083940.1,Solyc02g087000.2,Solyc10g079120.1,Solyc07g009130.2,Solyc06g008050.2,Solyc02g…	19	Solyc08g006820.2,Solyc11g062100.1,Solyc09g009670.2,Solyc03g031530.2,Solyc02g005340.2,Solyc03g025250.2,Solyc03g118310.2,Solyc01g080070.2,Solyc01g098740.2,Solyc08g080270.2,Solyc04g007690.2,Solyc01g110190.2,Solyc09g090070.1,Solyc06g051830.1,Solyc12g019320.1,Solyc05g007010.1,Solyc06g068240.2,Solyc03g113210.2,Solyc03g007010.2
GO:0004061	arylformamidase activity	molecular_function	0.076326	1	1	757	2	15636	1	Solyc10g049970.1	0
GO:0046912	transferase activity, transferring acyl groups, acyl groups converted into alkyl on transfer	molecular_function	0.079026	1	2	757	10	15636	1	Solyc03g111120.2	1	Solyc08g080170.2
GO:0004455	ketol-acid reductoisomerase activity	molecular_function	0.079606	1	1	757	2	15636	1	Solyc07g053280.2	0
GO:0004871	signal transducer activity	molecular_function	0.080168	1	12	757	156	15636	11	Solyc08g080540.2,Solyc07g054850.2,Solyc12g017430.1,Solyc11g042820.1,Solyc09g090470.2,Solyc02g077970.2,Solyc01g008800.1,Solyc02g087280.2,Solyc11g018690.1,Solyc03g005130.1,Solyc01g100350.2	1	Solyc08g061910.2
GO:0038023	signaling receptor activity	molecular_function	0.08054	1	9	757	106	15636	8	Solyc02g087280.2,Solyc03g005130.1,Solyc12g017430.1,Solyc11g042820.1,Solyc09g090470.2,Solyc02g077970.2,Solyc01g008800.1,Solyc07g054850.2	1	Solyc08g061910.2
GO:0004719	protein-L-isoaspartate (D-aspartate) O-methyltransferase activity	molecular_function	0.081209	1	2	757	9	15636	2	Solyc12g040790.1,Solyc10g055680.1	0
GO:0016423	tRNA (guanine) methyltransferase activity	molecular_function	0.081221	1	2	757	10	15636	0		2	Solyc10g055770.1,Solyc02g087860.2
GO:0000276	mitochondrial proton-transporting ATP synthase complex, coupling factor F(o)	cellular_component	0.081573	1	4	757	33	15636	3	Solyc07g006890.1,Solyc04g011750.2,Solyc11g020280.1	1	Solyc01g098740.2
GO:0043240	Fanconi anaemia nuclear complex	cellular_component	0.082148	1	1	757	2	15636	0		1	Solyc11g008540.1
GO:0004645	phosphorylase activity	molecular_function	0.082367	1	1	757	2	15636	0		1	Solyc05g012510.2
GO:0008184	glycogen phosphorylase activity	molecular_function	0.082367	1	1	757	2	15636	0		1	Solyc05g012510.2
GO:0050518	2-C-methyl-D-erythritol 4-phosphate cytidylyltransferase activity	molecular_function	0.082581	1	1	757	2	15636	0		1	Solyc08g081310.2
GO:0006099	tricarboxylic acid cycle	biological_process	0.082949	1	2	757	10	15636	2	Solyc07g055060.2,Solyc03g097120.2	0
GO:0006101	citrate metabolic process	biological_process	0.082949	1	2	757	10	15636	2	Solyc07g055060.2,Solyc03g097120.2	0
GO:0022890	inorganic cation transmembrane transporter activity	molecular_function	0.083252	1	28	757	440	15636	25	Solyc11g020280.1,Solyc03g096760.1,Solyc08g065190.2,Solyc12g014500.1,Solyc12g017910.1,Solyc02g087280.2,Solyc04g011750.2,Solyc09g010530.2,Solyc12g098900.1,Solyc01g089960.2,Solyc11g012000.1,Solyc02g081600.2,Solyc05g015640.2,Solyc06g060630.1,Solyc05g053080.2,Solyc10g005100.2,Solyc02g087000.2,Solyc07g006890.1,Solyc08g082230.2,Solyc11g044250.1,Solyc06g072700.2,Solyc06g054270.2,Solyc02g084360.2,Solyc09g…	3	Solyc06g051830.1,Solyc03g007010.2,Solyc01g098740.2
GO:0016758	transferase activity, transferring hexosyl groups	molecular_function	0.084272	1	26	757	373	15636	12	Solyc07g065660.2,Solyc12g015770.1,Solyc05g013580.2,Solyc08g006410.2,Solyc09g092490.2,Solyc02g088500.1,Solyc08g082640.2,Solyc04g008210.1,Solyc07g009380.2,Solyc11g071620.1,Solyc06g075440.1,Solyc08g082670.2	14	Solyc01g107820.2,Solyc07g043490.1,Solyc05g012510.2,Solyc08g082650.2,Solyc04g008330.1,Solyc09g059170.1,Solyc10g079350.1,Solyc11g066680.1,Solyc07g043480.1,Solyc02g093430.2,Solyc07g052980.2,Solyc10g085240.1,Solyc12g057080.1,Solyc08g082660.2
GO:0008170	N-methyltransferase activity	molecular_function	0.084813	1	5	757	46	15636	2	Solyc03g083330.2,Solyc03g120730.2	3	Solyc04g064770.1,Solyc10g055770.1,Solyc09g090630.1
GO:0046658	anchored component of plasma membrane	cellular_component	0.084835	1	1	757	2	15636	1	Solyc10g005100.2	0
GO:0009274	peptidoglycan-based cell wall	cellular_component	0.084886	1	1	757	2	15636	1	Solyc04g081230.2	0
GO:0009276	Gram-negative-bacterium-type cell wall	cellular_component	0.084886	1	1	757	2	15636	1	Solyc04g081230.2	0
GO:0022804	active transmembrane transporter activity	molecular_function	0.086038	1	15	757	210	15636	11	Solyc08g080640.1,Solyc09g010530.2,Solyc04g074850.2,Solyc06g060630.1,Solyc09g005860.2,Solyc05g051530.2,Solyc05g054210.2,Solyc11g044250.1,Solyc03g093650.2,Solyc03g120980.2,Solyc04g074880.2	4	Solyc06g068240.2,Solyc12g019320.1,Solyc09g083380.2,Solyc03g025250.2
GO:0006013	mannose metabolic process	biological_process	0.088976	1	1	757	2	15636	0		1	Solyc02g083700.2
GO:0016805	dipeptidase activity	molecular_function	0.089055	1	1	757	2	15636	0		1	Solyc11g061960.1
GO:0045263	proton-transporting ATP synthase complex, coupling factor F(o)	cellular_component	0.089812	1	5	757	48	15636	4	Solyc12g098900.1,Solyc04g011750.2,Solyc07g006890.1,Solyc11g020280.1	1	Solyc01g098740.2
GO:0000976	transcription regulatory region sequence-specific DNA binding	molecular_function	0.090018	1	1	757	2	15636	0		1	Solyc08g078960.2
GO:0044212	transcription regulatory region DNA binding	molecular_function	0.090018	1	1	757	2	15636	0		1	Solyc08g078960.2
GO:0006537	glutamate biosynthetic process	biological_process	0.09029	1	1	757	2	15636	1	Solyc03g083440.2	0
GO:0043650	dicarboxylic acid biosynthetic process	biological_process	0.09029	1	1	757	2	15636	1	Solyc03g083440.2	0
GO:0048013	ephrin receptor signaling pathway	biological_process	0.09093	1	1	757	2	15636	1	Solyc10g008040.2	0
GO:0000902	cell morphogenesis	biological_process	0.091297	1	4	757	35	15636	4	Solyc01g107520.2,Solyc04g011440.2,Solyc06g076020.2,Solyc11g066100.1	0
GO:0032989	cellular component morphogenesis	biological_process	0.091297	1	4	757	35	15636	4	Solyc04g011440.2,Solyc01g107520.2,Solyc11g066100.1,Solyc06g076020.2	0
GO:0008173	RNA methyltransferase activity	molecular_function	0.092392	1	4	757	35	15636	1	Solyc03g083330.2	3	Solyc09g059170.1,Solyc02g087860.2,Solyc10g055770.1
GO:0004175	endopeptidase activity	molecular_function	0.093559	1	29	757	448	15636	16	Solyc11g066840.1,Solyc06g072700.2,Solyc03g044150.2,Solyc03g098020.2,Solyc02g089900.1,Solyc05g053080.2,Solyc08g082230.2,Solyc03g096670.2,Solyc02g081550.2,Solyc04g009380.1,Solyc01g005870.1,Solyc02g067230.2,Solyc05g051180.1,Solyc11g011440.1,Solyc08g079980.1,Solyc12g017910.1	13	Solyc01g096450.2,Solyc01g110110.2,Solyc12g088760.1,Solyc01g098740.2,Solyc12g087940.1,Solyc01g096040.2,Solyc03g007010.2,Solyc09g091430.2,Solyc04g008650.2,Solyc06g074000.1,Solyc03g005280.2,Solyc03g117690.2,Solyc08g079860.1
GO:0004888	transmembrane signaling receptor activity	molecular_function	0.093735	1	6	757	61	15636	6	Solyc01g008800.1,Solyc09g090470.2,Solyc11g042820.1,Solyc03g005130.1,Solyc07g054850.2,Solyc02g087280.2	0
GO:0006694	steroid biosynthetic process	biological_process	0.094247	1	5	757	48	15636	1	Solyc10g055680.1	4	Solyc03g113460.1,Solyc10g018140.1,Solyc02g081730.2,Solyc01g073640.2
GO:0002200	somatic diversification of immune receptors	biological_process	0.094458	1	1	757	2	15636	1	Solyc07g005190.2	0
GO:0002562	somatic diversification of immune receptors via germline recombination within a single locus	biological_process	0.094458	1	1	757	2	15636	1	Solyc07g005190.2	0
GO:0016444	somatic cell DNA recombination	biological_process	0.094458	1	1	757	2	15636	1	Solyc07g005190.2	0
GO:0033151	V(D)J recombination	biological_process	0.094458	1	1	757	2	15636	1	Solyc07g005190.2	0
GO:0009452	7-methylguanosine RNA capping	biological_process	0.094722	1	2	757	10	15636	2	Solyc12g040790.1,Solyc10g055680.1	0
GO:0036260	RNA capping	biological_process	0.094722	1	2	757	10	15636	2	Solyc12g040790.1,Solyc10g055680.1	0
GO:0044272	sulfur compound biosynthetic process	biological_process	0.094726	1	4	757	34	15636	4	Solyc02g079930.2,Solyc05g054860.1,Solyc07g065340.1,Solyc12g099000.1	0
GO:0051716	cellular response to stimulus	biological_process	0.094782	1	49	757	824	15636	32	Solyc02g065680.2,Solyc10g005100.2,Solyc03g005660.2,Solyc04g081230.2,Solyc01g099580.1,Solyc11g018690.1,Solyc12g017430.1,Solyc09g090470.2,Solyc05g050750.1,Solyc01g102290.2,Solyc09g018280.1,Solyc11g042820.1,Solyc03g115230.2,Solyc05g052270.1,Solyc01g073840.1,Solyc01g100350.2,Solyc01g073820.2,Solyc06g007440.2,Solyc01g073860.2,Solyc10g074740.1,Solyc08g080540.2,Solyc10g008040.2,Solyc04g071900.2,Solyc01g…	17	Solyc01g074000.2,Solyc12g056540.1,Solyc11g072820.1,Solyc01g079110.2,Solyc09g075790.2,Solyc04g064940.2,Solyc01g086820.2,Solyc03g118810.1,Solyc12g056400.1,Solyc06g060300.1,Solyc02g077480.1,Solyc10g008910.1,Solyc08g061560.2,Solyc10g055770.1,Solyc08g061910.2,Solyc11g008540.1,Solyc03g111680.2
GO:0031418	L-ascorbic acid binding	molecular_function	0.095933	1	1	757	2	15636	0		1	Solyc12g056540.1
GO:0003995	acyl-CoA dehydrogenase activity	molecular_function	0.096754	1	1	757	2	15636	1	Solyc09g072750.2	0
GO:0008233	peptidase activity	molecular_function	0.096904	1	43	757	736	15636	25	Solyc05g051180.1,Solyc09g075140.2,Solyc02g081550.2,Solyc02g089900.1,Solyc11g066840.1,Solyc03g044150.2,Solyc05g053760.2,Solyc03g096670.2,Solyc08g082230.2,Solyc07g005190.2,Solyc05g053080.2,Solyc01g005870.1,Solyc11g066590.1,Solyc02g067230.2,Solyc04g009380.1,Solyc01g108490.2,Solyc08g080640.1,Solyc12g017910.1,Solyc08g079980.1,Solyc11g011440.1,Solyc03g098020.2,Solyc06g072700.2,Solyc09g007640.2,Solyc02g…	18	Solyc03g005280.2,Solyc06g074000.1,Solyc03g118370.2,Solyc08g079860.1,Solyc03g117690.2,Solyc01g087970.2,Solyc03g096830.2,Solyc12g088760.1,Solyc01g098740.2,Solyc01g096450.2,Solyc04g015340.2,Solyc01g096040.2,Solyc09g091430.2,Solyc03g007010.2,Solyc04g008650.2,Solyc12g087940.1,Solyc11g061960.1,Solyc01g110110.2
GO:0006487	protein N-linked glycosylation	biological_process	0.097054	1	2	757	11	15636	1	Solyc05g013580.2	1	Solyc02g093430.2
GO:0004329	formate-tetrahydrofolate ligase activity	molecular_function	0.099129	1	1	757	2	15636	1	Solyc02g089120.2	0
GO:0042908	xenobiotic transport	biological_process	0.099963	1	1	757	2	15636	1	Solyc04g008950.2	0
GO:0042910	xenobiotic transporter activity	molecular_function	0.099963	1	1	757	2	15636	1	Solyc04g008950.2	0
GO:0042919	benzoate transport	biological_process	0.099963	1	1	757	2	15636	1	Solyc04g008950.2	0
GO:0042925	benzoate transporter activity	molecular_function	0.099963	1	1	757	2	15636	1	Solyc04g008950.2	0
GO:0000096	sulfur amino acid metabolic process	biological_process	0.10009	1	2	757	11	15636	1	Solyc07g065340.1	1	Solyc05g055730.2
GO:0007156	homophilic cell adhesion via plasma membrane adhesion molecules	biological_process	0.10033	1	1	757	2	15636	0		1	Solyc05g054120.1
GO:0098742	cell-cell adhesion via plasma-membrane adhesion molecules	biological_process	0.10033	1	1	757	2	15636	0		1	Solyc05g054120.1
GO:0015105	arsenite transmembrane transporter activity	molecular_function	0.10058	1	1	757	2	15636	1	Solyc11g012360.1	0
GO:0015700	arsenite transport	biological_process	0.10058	1	1	757	2	15636	1	Solyc11g012360.1	0
GO:0009309	amine biosynthetic process	biological_process	0.10077	1	2	757	10	15636	2	Solyc01g100490.2,Solyc02g089610.1	0
GO:0042401	cellular biogenic amine biosynthetic process	biological_process	0.10077	1	2	757	10	15636	2	Solyc01g100490.2,Solyc02g089610.1	0
GO:0001503	ossification	biological_process	0.10114	1	2	757	12	15636	1	Solyc11g066840.1	1	Solyc07g062730.1
GO:0008924	malate dehydrogenase (quinone) activity	molecular_function	0.10118	1	1	757	2	15636	1	Solyc03g097120.2	0
GO:0008276	protein methyltransferase activity	molecular_function	0.10157	1	5	757	48	15636	3	Solyc10g055680.1,Solyc12g040790.1,Solyc03g120730.2	2	Solyc09g090630.1,Solyc04g064770.1
GO:1901361	organic cyclic compound catabolic process	biological_process	0.10317	1	6	757	64	15636	4	Solyc10g049970.1,Solyc01g108540.2,Solyc09g075300.2,Solyc12g014100.1	2	Solyc02g070210.2,Solyc01g066470.2
GO:0042451	purine nucleoside biosynthetic process	biological_process	0.10356	1	8	757	97	15636	6	Solyc01g073710.2,Solyc07g006890.1,Solyc11g020280.1,Solyc12g098900.1,Solyc04g011750.2,Solyc12g099000.1	2	Solyc02g084350.2,Solyc01g098740.2
GO:0046129	purine ribonucleoside biosynthetic process	biological_process	0.10356	1	8	757	97	15636	6	Solyc12g098900.1,Solyc04g011750.2,Solyc12g099000.1,Solyc07g006890.1,Solyc01g073710.2,Solyc11g020280.1	2	Solyc01g098740.2,Solyc02g084350.2
GO:0030436	asexual sporulation	biological_process	0.10358	1	2	757	12	15636	2	Solyc04g009380.1,Solyc12g017910.1	0
GO:0008218	bioluminescence	biological_process	0.10385	1	1	757	2	15636	1	Solyc09g072750.2	0
GO:0006006	glucose metabolic process	biological_process	0.10505	1	2	757	13	15636	2	Solyc05g015950.2,Solyc02g093830.2	0
GO:0019439	aromatic compound catabolic process	biological_process	0.10521	1	6	757	65	15636	4	Solyc01g108540.2,Solyc10g049970.1,Solyc09g075300.2,Solyc12g014100.1	2	Solyc01g066470.2,Solyc02g070210.2
GO:0016892	endoribonuclease activity, producing 3'-phosphomonoesters	molecular_function	0.10559	1	2	757	12	15636	1	Solyc05g007950.2	1	Solyc07g006560.2
GO:0051537	2 iron, 2 sulfur cluster binding	molecular_function	0.10571	1	3	757	26	15636	1	Solyc02g081250.1	2	Solyc12g088320.1,Solyc04g077780.2
GO:0008194	UDP-glycosyltransferase activity	molecular_function	0.10644	1	9	757	113	15636	6	Solyc07g065660.2,Solyc12g015770.1,Solyc08g082640.2,Solyc08g082670.2,Solyc05g013580.2,Solyc06g075440.1	3	Solyc02g093430.2,Solyc08g082660.2,Solyc08g082650.2
GO:0009072	aromatic amino acid family metabolic process	biological_process	0.10666	1	3	757	25	15636	3	Solyc10g049970.1,Solyc07g053180.2,Solyc12g014100.1	0
GO:0006952	defense response	biological_process	0.10671	1	14	757	206	15636	11	Solyc05g005460.2,Solyc10g076410.1,Solyc07g063120.2,Solyc03g095780.1,Solyc01g097280.2,Solyc11g069220.1,Solyc08g076960.1,Solyc01g060070.2,Solyc01g008800.1,Solyc10g083170.1,Solyc03g095650.2	3	Solyc08g075870.2,Solyc04g077360.2,Solyc09g014580.2
GO:0016310	phosphorylation	biological_process	0.10677	1	50	757	837	15636	28	Solyc02g072470.2,Solyc10g081910.1,Solyc09g083090.2,Solyc04g009640.2,Solyc02g093360.2,Solyc05g054860.1,Solyc07g056410.2,Solyc08g069180.2,Solyc03g082470.2,Solyc08g067310.1,Solyc06g007440.2,Solyc12g089160.1,Solyc03g005130.1,Solyc04g014220.1,Solyc05g052270.1,Solyc11g010700.1,Solyc09g018280.1,Solyc03g006080.2,Solyc02g084440.2,Solyc11g020280.1,Solyc06g065260.2,Solyc11g007690.1,Solyc11g005290.1,Solyc02g…	22	Solyc04g008650.2,Solyc03g026040.2,Solyc03g118510.2,Solyc03g093330.2,Solyc01g094020.2,Solyc01g107650.2,Solyc11g007250.1,Solyc09g009380.2,Solyc12g038920.1,Solyc12g088820.1,Solyc03g114310.2,Solyc06g082610.2,Solyc04g079690.2,Solyc05g008020.2,Solyc04g064940.2,Solyc04g078590.2,Solyc10g085670.1,Solyc09g008860.2,Solyc12g044840.1,Solyc03g006030.2,Solyc03g112580.2,Solyc09g011990.1
GO:0009415	response to water	biological_process	0.10712	1	2	757	11	15636	2	Solyc04g082200.2,Solyc02g084840.2	0
GO:0043241	protein complex disassembly	biological_process	0.10791	1	3	757	26	15636	3	Solyc12g049380.1,Solyc03g007760.2,Solyc08g021870.1	0
GO:0006534	cysteine metabolic process	biological_process	0.11134	1	1	757	2	15636	1	Solyc07g065340.1	0
GO:0006535	cysteine biosynthetic process from serine	biological_process	0.11134	1	1	757	2	15636	1	Solyc07g065340.1	0
GO:0006563	L-serine metabolic process	biological_process	0.11134	1	1	757	2	15636	1	Solyc07g065340.1	0
GO:0009001	serine O-acetyltransferase activity	molecular_function	0.11134	1	1	757	2	15636	1	Solyc07g065340.1	0
GO:0016412	serine O-acyltransferase activity	molecular_function	0.11134	1	1	757	2	15636	1	Solyc07g065340.1	0
GO:0019344	cysteine biosynthetic process	biological_process	0.11134	1	1	757	2	15636	1	Solyc07g065340.1	0
GO:0047487	oligogalacturonide lyase activity	molecular_function	0.11134	1	1	757	2	15636	1	Solyc11g005080.1	0
GO:0051213	dioxygenase activity	molecular_function	0.11152	1	6	757	69	15636	2	Solyc03g005580.2,Solyc12g014100.1	4	Solyc07g041720.1,Solyc12g011040.1,Solyc03g123410.1,Solyc12g056540.1
GO:0009163	nucleoside biosynthetic process	biological_process	0.11257	1	8	757	99	15636	6	Solyc12g099000.1,Solyc04g011750.2,Solyc12g098900.1,Solyc11g020280.1,Solyc07g006890.1,Solyc01g073710.2	2	Solyc01g098740.2,Solyc02g084350.2
GO:0042455	ribonucleoside biosynthetic process	biological_process	0.11257	1	8	757	99	15636	6	Solyc11g020280.1,Solyc01g073710.2,Solyc07g006890.1,Solyc12g099000.1,Solyc04g011750.2,Solyc12g098900.1	2	Solyc02g084350.2,Solyc01g098740.2
GO:1901659	glycosyl compound biosynthetic process	biological_process	0.11257	1	8	757	99	15636	6	Solyc12g099000.1,Solyc04g011750.2,Solyc12g098900.1,Solyc11g020280.1,Solyc07g006890.1,Solyc01g073710.2	2	Solyc02g084350.2,Solyc01g098740.2
GO:0006569	tryptophan catabolic process	biological_process	0.11385	1	1	757	3	15636	1	Solyc10g049970.1	0
GO:0009310	amine catabolic process	biological_process	0.11385	1	1	757	3	15636	1	Solyc10g049970.1	0
GO:0019441	tryptophan catabolic process to kynurenine	biological_process	0.11385	1	1	757	3	15636	1	Solyc10g049970.1	0
GO:0042402	cellular biogenic amine catabolic process	biological_process	0.11385	1	1	757	3	15636	1	Solyc10g049970.1	0
GO:0042436	indole-containing compound catabolic process	biological_process	0.11385	1	1	757	3	15636	1	Solyc10g049970.1	0
GO:0042537	benzene-containing compound metabolic process	biological_process	0.11385	1	1	757	3	15636	1	Solyc10g049970.1	0
GO:0046218	indolalkylamine catabolic process	biological_process	0.11385	1	1	757	3	15636	1	Solyc10g049970.1	0
GO:0070189	kynurenine metabolic process	biological_process	0.11385	1	1	757	3	15636	1	Solyc10g049970.1	0
GO:0006468	protein phosphorylation	biological_process	0.11417	1	46	757	763	15636	24	Solyc06g007440.2,Solyc03g005130.1,Solyc12g089160.1,Solyc02g093360.2,Solyc05g054860.1,Solyc02g072470.2,Solyc10g081910.1,Solyc09g083090.2,Solyc04g009640.2,Solyc03g082470.2,Solyc08g067310.1,Solyc07g056410.2,Solyc08g069180.2,Solyc02g068820.1,Solyc02g089900.1,Solyc06g065260.2,Solyc06g069650.2,Solyc09g014720.1,Solyc03g080060.1,Solyc05g052270.1,Solyc11g020280.1,Solyc11g010700.1,Solyc09g018280.1,Solyc03g…	22	Solyc03g114310.2,Solyc06g082610.2,Solyc04g079690.2,Solyc12g088820.1,Solyc05g008020.2,Solyc01g094020.2,Solyc03g026040.2,Solyc04g008650.2,Solyc03g118510.2,Solyc03g093330.2,Solyc09g009380.2,Solyc12g038920.1,Solyc01g107650.2,Solyc11g007250.1,Solyc03g006030.2,Solyc03g112580.2,Solyc09g011990.1,Solyc04g078590.2,Solyc04g064940.2,Solyc12g044840.1,Solyc10g085670.1,Solyc09g008860.2
GO:0004489	methylenetetrahydrofolate reductase (NAD(P)H) activity	molecular_function	0.11417	1	1	757	3	15636	0		1	Solyc05g055730.2
GO:0052689	carboxylic ester hydrolase activity	molecular_function	0.11419	1	11	757	143	15636	6	Solyc10g079410.1,Solyc12g039070.1,Solyc01g108540.2,Solyc01g079180.2,Solyc10g079610.1,Solyc09g075300.2	5	Solyc09g075350.2,Solyc02g075620.2,Solyc07g055740.1,Solyc01g066470.2,Solyc05g047590.2
GO:0006576	cellular biogenic amine metabolic process	biological_process	0.1155	1	3	757	25	15636	3	Solyc10g049970.1,Solyc02g089610.1,Solyc01g100490.2	0
GO:0044106	cellular amine metabolic process	biological_process	0.1155	1	3	757	25	15636	3	Solyc10g049970.1,Solyc02g089610.1,Solyc01g100490.2	0
GO:0046873	metal ion transmembrane transporter activity	molecular_function	0.11624	1	17	757	255	15636	14	Solyc09g005860.2,Solyc05g005740.2,Solyc06g054270.2,Solyc06g072700.2,Solyc05g053080.2,Solyc10g005100.2,Solyc02g087000.2,Solyc08g082230.2,Solyc02g081600.2,Solyc05g015640.2,Solyc08g065190.2,Solyc12g014500.1,Solyc12g017910.1,Solyc02g087280.2	3	Solyc01g098740.2,Solyc03g007010.2,Solyc06g051830.1
GO:0005088	Ras guanyl-nucleotide exchange factor activity	molecular_function	0.11653	1	2	757	13	15636	0		2	Solyc01g094610.2,Solyc03g120650.2
GO:0005089	Rho guanyl-nucleotide exchange factor activity	molecular_function	0.11653	1	2	757	13	15636	0		2	Solyc01g094610.2,Solyc03g120650.2
GO:0009605	response to external stimulus	biological_process	0.11685	1	10	757	136	15636	9	Solyc01g107520.2,Solyc04g071900.2,Solyc10g083170.1,Solyc01g005220.2,Solyc01g060070.2,Solyc04g081230.2,Solyc01g097280.2,Solyc02g065680.2,Solyc05g005460.2	1	Solyc08g061910.2
GO:0070011	peptidase activity, acting on L-amino acid peptides	molecular_function	0.11872	1	40	757	689	15636	23	Solyc03g096670.2,Solyc05g053760.2,Solyc05g053080.2,Solyc08g082230.2,Solyc07g005190.2,Solyc02g089900.1,Solyc11g066840.1,Solyc03g044150.2,Solyc09g075140.2,Solyc05g051180.1,Solyc02g081550.2,Solyc02g093040.2,Solyc09g007640.2,Solyc03g098020.2,Solyc06g072700.2,Solyc12g017910.1,Solyc11g011440.1,Solyc08g079980.1,Solyc11g066590.1,Solyc02g067230.2,Solyc01g005870.1,Solyc01g108490.2,Solyc04g009380.1	17	Solyc04g015340.2,Solyc01g098740.2,Solyc12g088760.1,Solyc01g096450.2,Solyc01g087970.2,Solyc08g079860.1,Solyc03g117690.2,Solyc06g074000.1,Solyc03g005280.2,Solyc03g118370.2,Solyc01g110110.2,Solyc11g061960.1,Solyc09g091430.2,Solyc04g008650.2,Solyc01g096040.2,Solyc03g007010.2,Solyc12g087940.1
GO:0019064	fusion of virus membrane with host plasma membrane	biological_process	0.11884	1	2	757	12	15636	2	Solyc01g094410.2,Solyc06g069400.2	0
GO:0030260	entry into host cell	biological_process	0.11884	1	2	757	12	15636	2	Solyc01g094410.2,Solyc06g069400.2	0
GO:0039663	membrane fusion involved in viral entry into host cell	biological_process	0.11884	1	2	757	12	15636	2	Solyc06g069400.2,Solyc01g094410.2	0
GO:0044409	entry into host	biological_process	0.11884	1	2	757	12	15636	2	Solyc01g094410.2,Solyc06g069400.2	0
GO:0044800	multi-organism membrane fusion	biological_process	0.11884	1	2	757	12	15636	2	Solyc06g069400.2,Solyc01g094410.2	0
GO:0044803	multi-organism membrane organization	biological_process	0.11884	1	2	757	12	15636	2	Solyc01g094410.2,Solyc06g069400.2	0
GO:0046718	viral entry into host cell	biological_process	0.11884	1	2	757	12	15636	2	Solyc01g094410.2,Solyc06g069400.2	0
GO:0051806	entry into cell of other organism involved in symbiotic interaction	biological_process	0.11884	1	2	757	12	15636	2	Solyc01g094410.2,Solyc06g069400.2	0
GO:0051828	entry into other organism involved in symbiotic interaction	biological_process	0.11884	1	2	757	12	15636	2	Solyc01g094410.2,Solyc06g069400.2	0
GO:0031406	carboxylic acid binding	molecular_function	0.12015	1	4	757	38	15636	3	Solyc08g007540.2,Solyc03g123830.2,Solyc01g010000.2	1	Solyc12g056540.1
GO:0043177	organic acid binding	molecular_function	0.12015	1	4	757	38	15636	3	Solyc01g010000.2,Solyc03g123830.2,Solyc08g007540.2	1	Solyc12g056540.1
GO:0003725	double-stranded RNA binding	molecular_function	0.12072	1	1	757	3	15636	0		1	Solyc07g006560.2
GO:0001510	RNA methylation	biological_process	0.12108	1	2	757	12	15636	2	Solyc12g040790.1,Solyc10g055680.1	0
GO:0016413	O-acetyltransferase activity	molecular_function	0.12182	1	2	757	12	15636	2	Solyc07g053890.2,Solyc07g065340.1	0
GO:0060089	molecular transducer activity	molecular_function	0.12221	1	12	757	169	15636	11	Solyc01g100350.2,Solyc02g087280.2,Solyc03g005130.1,Solyc11g018690.1,Solyc11g042820.1,Solyc12g017430.1,Solyc01g008800.1,Solyc02g077970.2,Solyc09g090470.2,Solyc08g080540.2,Solyc07g054850.2	1	Solyc08g061910.2
GO:0048037	cofactor binding	molecular_function	0.12345	1	27	757	433	15636	14	Solyc02g093830.2,Solyc11g005860.1,Solyc06g060880.2,Solyc05g015950.2,Solyc04g025650.2,Solyc08g083110.2,Solyc06g008050.2,Solyc03g119700.2,Solyc11g011340.1,Solyc02g086880.2,Solyc12g013690.1,Solyc10g017510.2,Solyc09g098510.2,Solyc07g061940.2	13	Solyc01g073640.2,Solyc12g006470.1,Solyc10g018140.1,Solyc12g056600.2,Solyc10g009540.1,Solyc02g067930.2,Solyc02g081730.2,Solyc03g118270.1,Solyc06g035580.2,Solyc05g007060.2,Solyc03g113460.1,Solyc02g078850.1,Solyc02g088690.2
GO:0016307	phosphatidylinositol phosphate kinase activity	molecular_function	0.12395	1	2	757	12	15636	2	Solyc07g017510.2,Solyc03g123570.2	0
GO:0006353	DNA-templated transcription, termination	biological_process	0.12396	1	2	757	13	15636	2	Solyc08g021870.1,Solyc03g007760.2	0
GO:0032507	maintenance of protein location in cell	biological_process	0.12464	1	2	757	12	15636	0		2	Solyc06g082610.2,Solyc04g008650.2
GO:0045185	maintenance of protein location	biological_process	0.12464	1	2	757	12	15636	0		2	Solyc04g008650.2,Solyc06g082610.2
GO:0051651	maintenance of location in cell	biological_process	0.12464	1	2	757	12	15636	0		2	Solyc06g082610.2,Solyc04g008650.2
GO:0006536	glutamate metabolic process	biological_process	0.12565	1	1	757	3	15636	1	Solyc03g083440.2	0
GO:0008017	microtubule binding	molecular_function	0.12696	1	4	757	45	15636	1	Solyc11g012660.1	3	Solyc04g008040.2,Solyc03g120840.1,Solyc11g072820.1
GO:0006824	cobalt ion transport	biological_process	0.12905	1	1	757	3	15636	0		1	Solyc01g098740.2
GO:0015087	cobalt ion transmembrane transporter activity	molecular_function	0.12905	1	1	757	3	15636	0		1	Solyc01g098740.2
GO:0032403	protein complex binding	molecular_function	0.1296	1	6	757	76	15636	3	Solyc11g012660.1,Solyc11g018690.1,Solyc01g100350.2	3	Solyc11g072820.1,Solyc03g120840.1,Solyc04g008040.2
GO:0015079	potassium ion transmembrane transporter activity	molecular_function	0.13072	1	5	757	57	15636	4	Solyc02g087000.2,Solyc05g015640.2,Solyc12g017910.1,Solyc05g005740.2	1	Solyc06g051830.1
GO:0005753	mitochondrial proton-transporting ATP synthase complex	cellular_component	0.13116	1	4	757	40	15636	3	Solyc11g020280.1,Solyc07g006890.1,Solyc04g011750.2	1	Solyc01g098740.2
GO:0070652	HAUS complex	cellular_component	0.1312	1	1	757	3	15636	0		1	Solyc12g005050.1
GO:0016701	oxidoreductase activity, acting on single donors with incorporation of molecular oxygen	molecular_function	0.13222	1	6	757	72	15636	3	Solyc01g105370.2,Solyc03g005580.2,Solyc12g014100.1	3	Solyc07g041720.1,Solyc12g011040.1,Solyc03g123410.1
GO:0032984	macromolecular complex disassembly	biological_process	0.13297	1	3	757	28	15636	3	Solyc08g021870.1,Solyc03g007760.2,Solyc12g049380.1	0
GO:0004872	receptor activity	molecular_function	0.13317	1	9	757	119	15636	8	Solyc07g054850.2,Solyc11g042820.1,Solyc12g017430.1,Solyc09g090470.2,Solyc02g077970.2,Solyc01g008800.1,Solyc02g087280.2,Solyc03g005130.1	1	Solyc08g061910.2
GO:0006575	cellular modified amino acid metabolic process	biological_process	0.13334	1	4	757	41	15636	4	Solyc02g089120.2,Solyc10g049970.1,Solyc12g099000.1,Solyc05g054860.1	0
GO:0009245	lipid A biosynthetic process	biological_process	0.13474	1	2	757	14	15636	1	Solyc06g075440.1	1	Solyc01g094870.1
GO:0046493	lipid A metabolic process	biological_process	0.13474	1	2	757	14	15636	1	Solyc06g075440.1	1	Solyc01g094870.1
GO:1901269	lipooligosaccharide metabolic process	biological_process	0.13474	1	2	757	14	15636	1	Solyc06g075440.1	1	Solyc01g094870.1
GO:1901271	lipooligosaccharide biosynthetic process	biological_process	0.13474	1	2	757	14	15636	1	Solyc06g075440.1	1	Solyc01g094870.1
GO:0007154	cell communication	biological_process	0.13509	1	37	757	616	15636	29	Solyc02g077970.2,Solyc01g005220.2,Solyc12g015770.1,Solyc01g073830.1,Solyc05g005460.2,Solyc01g073710.2,Solyc09g092720.2,Solyc08g067310.1,Solyc02g087280.2,Solyc01g073860.2,Solyc06g007440.2,Solyc04g071900.2,Solyc10g008040.2,Solyc08g080540.2,Solyc10g074740.1,Solyc01g100350.2,Solyc01g073840.1,Solyc03g005130.1,Solyc01g073820.2,Solyc11g042820.1,Solyc05g052270.1,Solyc09g018280.1,Solyc09g090470.2,Solyc12g…	8	Solyc08g061910.2,Solyc06g060300.1,Solyc08g061560.2,Solyc03g118810.1,Solyc04g077340.2,Solyc04g064940.2,Solyc04g077360.2,Solyc11g072820.1
GO:0080019	fatty-acyl-CoA reductase (alcohol-forming) activity	molecular_function	0.13563	1	1	757	3	15636	0		1	Solyc06g074390.2
GO:0004652	polynucleotide adenylyltransferase activity	molecular_function	0.13574	1	1	757	3	15636	1	Solyc09g083390.1	0
GO:0000975	regulatory region DNA binding	molecular_function	0.13666	1	1	757	3	15636	0		1	Solyc08g078960.2
GO:0001067	regulatory region nucleic acid binding	molecular_function	0.13666	1	1	757	3	15636	0		1	Solyc08g078960.2
GO:0006206	pyrimidine nucleobase metabolic process	biological_process	0.1373	1	1	757	3	15636	0		1	Solyc03g118310.2
GO:0019856	pyrimidine nucleobase biosynthetic process	biological_process	0.1373	1	1	757	3	15636	0		1	Solyc03g118310.2
GO:0051260	protein homooligomerization	biological_process	0.13877	1	2	757	12	15636	1	Solyc08g008070.1	1	Solyc06g006090.1
GO:0006796	phosphate-containing compound metabolic process	biological_process	0.14014	1	64	757	1126	15636	36	Solyc06g007440.2,Solyc05g051850.2,Solyc12g089160.1,Solyc07g006890.1,Solyc06g075440.1,Solyc04g009640.2,Solyc10g081910.1,Solyc05g054860.1,Solyc07g017510.2,Solyc03g082470.2,Solyc11g005290.1,Solyc11g007690.1,Solyc03g080060.1,Solyc04g014220.1,Solyc11g010700.1,Solyc03g006080.2,Solyc02g084440.2,Solyc11g020280.1,Solyc03g005130.1,Solyc09g083090.2,Solyc02g072470.2,Solyc12g098900.1,Solyc04g011750.2,Solyc02g…	28	Solyc06g082610.2,Solyc03g114310.2,Solyc04g079690.2,Solyc05g008020.2,Solyc02g067930.2,Solyc01g094020.2,Solyc01g107650.2,Solyc02g070210.2,Solyc01g098740.2,Solyc12g044840.1,Solyc12g088820.1,Solyc03g026040.2,Solyc04g008650.2,Solyc03g093330.2,Solyc03g118510.2,Solyc02g084350.2,Solyc11g007250.1,Solyc01g094870.1,Solyc09g009380.2,Solyc12g038920.1,Solyc03g006030.2,Solyc03g112580.2,Solyc09g011990.1,Solyc04g…
GO:0052126	movement in host environment	biological_process	0.14014	1	3	757	26	15636	3	Solyc01g094410.2,Solyc11g013010.1,Solyc06g069400.2	0
GO:0052192	movement in environment of other organism involved in symbiotic interaction	biological_process	0.14014	1	3	757	26	15636	3	Solyc11g013010.1,Solyc01g094410.2,Solyc06g069400.2	0
GO:0016884	carbon-nitrogen ligase activity, with glutamine as amido-N-donor	molecular_function	0.14144	1	1	757	3	15636	1	Solyc01g101130.2	0
GO:0016894	endonuclease activity, active with either ribo- or deoxyribonucleic acids and producing 3'-phosphomonoesters	molecular_function	0.14318	1	2	757	14	15636	1	Solyc05g007950.2	1	Solyc07g006560.2
GO:0008915	lipid-A-disaccharide synthase activity	molecular_function	0.14351	1	1	757	3	15636	1	Solyc06g075440.1	0
GO:0006793	phosphorus metabolic process	biological_process	0.1441	1	64	757	1129	15636	36	Solyc07g006890.1,Solyc12g089160.1,Solyc06g075440.1,Solyc06g007440.2,Solyc05g051850.2,Solyc03g082470.2,Solyc07g017510.2,Solyc10g081910.1,Solyc04g009640.2,Solyc05g054860.1,Solyc03g080060.1,Solyc11g005290.1,Solyc11g007690.1,Solyc03g006080.2,Solyc11g010700.1,Solyc11g020280.1,Solyc02g084440.2,Solyc04g014220.1,Solyc03g005130.1,Solyc01g073710.2,Solyc07g056410.2,Solyc08g069180.2,Solyc08g067310.1,Solyc04g…	28	Solyc05g008020.2,Solyc04g079690.2,Solyc06g082610.2,Solyc03g114310.2,Solyc01g107650.2,Solyc01g094020.2,Solyc02g067930.2,Solyc02g070210.2,Solyc01g098740.2,Solyc12g044840.1,Solyc12g088820.1,Solyc01g094870.1,Solyc11g007250.1,Solyc12g038920.1,Solyc09g009380.2,Solyc03g118510.2,Solyc03g093330.2,Solyc03g026040.2,Solyc04g008650.2,Solyc02g084350.2,Solyc09g011990.1,Solyc03g112580.2,Solyc03g006030.2,Solyc09g…
GO:0006558	L-phenylalanine metabolic process	biological_process	0.14419	1	1	757	3	15636	1	Solyc12g014100.1	0
GO:1902221	erythrose 4-phosphate/phosphoenolpyruvate family amino acid metabolic process	biological_process	0.14419	1	1	757	3	15636	1	Solyc12g014100.1	0
GO:0009070	serine family amino acid biosynthetic process	biological_process	0.14455	1	1	757	3	15636	1	Solyc07g065340.1	0
GO:0010257	NADH dehydrogenase complex assembly	biological_process	0.14458	1	1	757	3	15636	0		1	Solyc03g006840.2
GO:0032981	mitochondrial respiratory chain complex I assembly	biological_process	0.14458	1	1	757	3	15636	0		1	Solyc03g006840.2
GO:0097031	mitochondrial respiratory chain complex I biogenesis	biological_process	0.14458	1	1	757	3	15636	0		1	Solyc03g006840.2
GO:0016740	transferase activity	molecular_function	0.14475	1	153	757	2818	15636	88	Solyc11g020280.1,Solyc11g010700.1,Solyc03g006080.2,Solyc04g014220.1,Solyc03g080060.1,Solyc07g049660.2,Solyc06g076020.2,Solyc02g073580.1,Solyc12g014500.1,Solyc07g017510.2,Solyc03g082470.2,Solyc12g087840.1,Solyc03g007760.2,Solyc05g054860.1,Solyc07g065660.2,Solyc04g009640.2,Solyc01g100490.2,Solyc06g075440.1,Solyc03g111120.2,Solyc04g011440.2,Solyc03g083910.2,Solyc09g092490.2,Solyc09g025270.2,Solyc06g…	65	Solyc12g044840.1,Solyc04g063210.2,Solyc08g061910.2,Solyc01g094020.2,Solyc03g114310.2,Solyc04g079690.2,Solyc02g091830.2,Solyc02g065530.2,Solyc08g082650.2,Solyc04g078590.2,Solyc06g051320.2,Solyc04g064940.2,Solyc04g064770.1,Solyc03g121070.2,Solyc08g080170.2,Solyc08g082660.2,Solyc03g112580.2,Solyc09g011990.1,Solyc09g082220.1,Solyc10g079350.1,Solyc05g011890.1,Solyc12g038920.1,Solyc04g008330.1,Solyc10g…
GO:0016702	oxidoreductase activity, acting on single donors with incorporation of molecular oxygen, incorporation of two atoms of oxygen	molecular_function	0.14532	1	5	757	58	15636	2	Solyc03g005580.2,Solyc12g014100.1	3	Solyc12g011040.1,Solyc07g041720.1,Solyc03g123410.1
GO:0004421	hydroxymethylglutaryl-CoA synthase activity	molecular_function	0.1454	1	1	757	4	15636	0		1	Solyc08g080170.2
GO:0000702	oxidized base lesion DNA N-glycosylase activity	molecular_function	0.14553	1	1	757	4	15636	0		1	Solyc09g075790.2
GO:0008534	oxidized purine nucleobase lesion DNA N-glycosylase activity	molecular_function	0.14553	1	1	757	4	15636	0		1	Solyc09g075790.2
GO:0002520	immune system development	biological_process	0.14636	1	1	757	3	15636	1	Solyc07g005190.2	0
GO:0022411	cellular component disassembly	biological_process	0.14636	1	3	757	29	15636	3	Solyc03g007760.2,Solyc08g021870.1,Solyc12g049380.1	0
GO:0006820	anion transport	biological_process	0.14734	1	9	757	127	15636	8	Solyc09g065560.2,Solyc02g068080.2,Solyc08g007430.1,Solyc11g012360.1,Solyc08g065190.2,Solyc02g065680.2,Solyc10g044470.1,Solyc04g008950.2	1	Solyc03g007010.2
GO:0033177	proton-transporting two-sector ATPase complex, proton-transporting domain	cellular_component	0.14946	1	7	757	93	15636	6	Solyc11g020280.1,Solyc03g096760.1,Solyc07g006890.1,Solyc02g084360.2,Solyc12g098900.1,Solyc04g011750.2	1	Solyc01g098740.2
GO:0004474	malate synthase activity	molecular_function	0.15012	1	1	757	3	15636	1	Solyc03g111120.2	0
GO:0006097	glyoxylate cycle	biological_process	0.15012	1	1	757	3	15636	1	Solyc03g111120.2	0
GO:0046487	glyoxylate metabolic process	biological_process	0.15012	1	1	757	3	15636	1	Solyc03g111120.2	0
GO:0044281	small molecule metabolic process	biological_process	0.15084	1	40	757	703	15636	30	Solyc05g053080.2,Solyc11g005290.1,Solyc07g053280.2,Solyc11g007690.1,Solyc10g049970.1,Solyc11g066840.1,Solyc01g110520.2,Solyc04g071620.2,Solyc02g084440.2,Solyc11g020280.1,Solyc01g108600.2,Solyc03g083440.2,Solyc11g013810.1,Solyc12g014100.1,Solyc07g065340.1,Solyc12g099000.1,Solyc07g053180.2,Solyc02g086490.2,Solyc07g055060.2,Solyc03g111120.2,Solyc03g097120.2,Solyc11g011340.1,Solyc07g006890.1,Solyc05g…	10	Solyc01g098740.2,Solyc02g070210.2,Solyc05g009270.2,Solyc01g073640.2,Solyc05g055730.2,Solyc05g013220.2,Solyc01g088400.2,Solyc03g118310.2,Solyc02g067930.2,Solyc02g084350.2
GO:0010393	galacturonan metabolic process	biological_process	0.15395	1	1	757	3	15636	1	Solyc11g005080.1	0
GO:0045488	pectin metabolic process	biological_process	0.15395	1	1	757	3	15636	1	Solyc11g005080.1	0
GO:0045490	pectin catabolic process	biological_process	0.15395	1	1	757	3	15636	1	Solyc11g005080.1	0
GO:0017003	protein-heme linkage	biological_process	0.15512	1	1	757	3	15636	0		1	Solyc04g005600.1
GO:0017006	protein-tetrapyrrole linkage	biological_process	0.15512	1	1	757	3	15636	0		1	Solyc04g005600.1
GO:0001649	osteoblast differentiation	biological_process	0.15531	1	1	757	3	15636	0		1	Solyc07g062730.1
GO:0045667	regulation of osteoblast differentiation	biological_process	0.15531	1	1	757	3	15636	0		1	Solyc07g062730.1
GO:0005217	intracellular ligand-gated ion channel activity	molecular_function	0.15597	1	4	757	45	15636	3	Solyc08g082230.2,Solyc05g053080.2,Solyc06g072700.2	1	Solyc03g007010.2
GO:0005218	intracellular ligand-gated calcium channel activity	molecular_function	0.15597	1	4	757	45	15636	3	Solyc05g053080.2,Solyc06g072700.2,Solyc08g082230.2	1	Solyc03g007010.2
GO:0005219	ryanodine-sensitive calcium-release channel activity	molecular_function	0.15597	1	4	757	45	15636	3	Solyc06g072700.2,Solyc05g053080.2,Solyc08g082230.2	1	Solyc03g007010.2
GO:0015278	calcium-release channel activity	molecular_function	0.15597	1	4	757	45	15636	3	Solyc08g082230.2,Solyc06g072700.2,Solyc05g053080.2	1	Solyc03g007010.2
GO:0005834	heterotrimeric G-protein complex	cellular_component	0.15612	1	1	757	3	15636	1	Solyc08g080540.2	0
GO:0019897	extrinsic component of plasma membrane	cellular_component	0.15612	1	1	757	3	15636	1	Solyc08g080540.2	0
GO:0031234	extrinsic component of cytoplasmic side of plasma membrane	cellular_component	0.15612	1	1	757	3	15636	1	Solyc08g080540.2	0
GO:0009399	nitrogen fixation	biological_process	0.15737	1	1	757	3	15636	1	Solyc04g074880.2	0
GO:0035438	cyclic-di-GMP binding	molecular_function	0.15874	1	1	757	3	15636	1	Solyc02g081170.2	0
GO:0004809	tRNA (guanine-N2-)-methyltransferase activity	molecular_function	0.1602	1	1	757	4	15636	0		1	Solyc10g055770.1
GO:0004334	fumarylacetoacetase activity	molecular_function	0.16071	1	1	757	4	15636	1	Solyc07g053180.2	0
GO:0016822	hydrolase activity, acting on acid carbon-carbon bonds	molecular_function	0.16071	1	1	757	4	15636	1	Solyc07g053180.2	0
GO:0016823	hydrolase activity, acting on acid carbon-carbon bonds, in ketonic substances	molecular_function	0.16071	1	1	757	4	15636	1	Solyc07g053180.2	0
GO:0002532	production of molecular mediator involved in inflammatory response	biological_process	0.16118	1	1	757	3	15636	1	Solyc01g008800.1	0
GO:0004896	cytokine receptor activity	molecular_function	0.16118	1	1	757	3	15636	1	Solyc01g008800.1	0
GO:0019318	hexose metabolic process	biological_process	0.16282	1	3	757	31	15636	2	Solyc05g015950.2,Solyc02g093830.2	1	Solyc02g083700.2
GO:0004861	cyclin-dependent protein serine/threonine kinase inhibitor activity	molecular_function	0.16289	1	1	757	4	15636	1	Solyc12g017910.1	0
GO:0051225	spindle assembly	biological_process	0.16497	1	1	757	4	15636	0		1	Solyc12g005050.1
GO:0006873	cellular ion homeostasis	biological_process	0.16706	1	4	757	46	15636	3	Solyc08g082230.2,Solyc06g072700.2,Solyc05g053080.2	1	Solyc03g007010.2
GO:0006874	cellular calcium ion homeostasis	biological_process	0.16706	1	4	757	46	15636	3	Solyc05g053080.2,Solyc06g072700.2,Solyc08g082230.2	1	Solyc03g007010.2
GO:0006875	cellular metal ion homeostasis	biological_process	0.16706	1	4	757	46	15636	3	Solyc08g082230.2,Solyc05g053080.2,Solyc06g072700.2	1	Solyc03g007010.2
GO:0030003	cellular cation homeostasis	biological_process	0.16706	1	4	757	46	15636	3	Solyc06g072700.2,Solyc05g053080.2,Solyc08g082230.2	1	Solyc03g007010.2
GO:0050801	ion homeostasis	biological_process	0.16706	1	4	757	46	15636	3	Solyc08g082230.2,Solyc05g053080.2,Solyc06g072700.2	1	Solyc03g007010.2
GO:0055065	metal ion homeostasis	biological_process	0.16706	1	4	757	46	15636	3	Solyc08g082230.2,Solyc06g072700.2,Solyc05g053080.2	1	Solyc03g007010.2
GO:0055074	calcium ion homeostasis	biological_process	0.16706	1	4	757	46	15636	3	Solyc08g082230.2,Solyc05g053080.2,Solyc06g072700.2	1	Solyc03g007010.2
GO:0055080	cation homeostasis	biological_process	0.16706	1	4	757	46	15636	3	Solyc06g072700.2,Solyc05g053080.2,Solyc08g082230.2	1	Solyc03g007010.2
GO:0072503	cellular divalent inorganic cation homeostasis	biological_process	0.16706	1	4	757	46	15636	3	Solyc08g082230.2,Solyc06g072700.2,Solyc05g053080.2	1	Solyc03g007010.2
GO:0072507	divalent inorganic cation homeostasis	biological_process	0.16706	1	4	757	46	15636	3	Solyc06g072700.2,Solyc05g053080.2,Solyc08g082230.2	1	Solyc03g007010.2
GO:0098771	inorganic ion homeostasis	biological_process	0.16706	1	4	757	46	15636	3	Solyc08g082230.2,Solyc05g053080.2,Solyc06g072700.2	1	Solyc03g007010.2
GO:0008483	transaminase activity	molecular_function	0.16732	1	1	757	4	15636	0		1	Solyc12g006470.1
GO:0016769	transferase activity, transferring nitrogenous groups	molecular_function	0.16732	1	1	757	4	15636	0		1	Solyc12g006470.1
GO:0004806	triglyceride lipase activity	molecular_function	0.16986	1	1	757	4	15636	1	Solyc10g079410.1	0
GO:0004866	endopeptidase inhibitor activity	molecular_function	0.17012	1	6	757	79	15636	0		6	Solyc02g024070.2,Solyc11g022590.1,Solyc05g054120.1,Solyc11g021060.1,Solyc09g083440.2,Solyc09g084440.2
GO:0061135	endopeptidase regulator activity	molecular_function	0.17012	1	6	757	79	15636	0		6	Solyc09g084440.2,Solyc09g083440.2,Solyc02g024070.2,Solyc11g022590.1,Solyc11g021060.1,Solyc05g054120.1
GO:0044877	macromolecular complex binding	molecular_function	0.1702	1	9	757	136	15636	5	Solyc11g018690.1,Solyc01g100350.2,Solyc10g079120.1,Solyc09g098100.2,Solyc11g012660.1	4	Solyc11g072820.1,Solyc03g120840.1,Solyc02g090430.2,Solyc04g008040.2
GO:0004512	inositol-3-phosphate synthase activity	molecular_function	0.17077	1	1	757	5	15636	1	Solyc05g051850.2	0
GO:0006021	inositol biosynthetic process	biological_process	0.17077	1	1	757	5	15636	1	Solyc05g051850.2	0
GO:0046165	alcohol biosynthetic process	biological_process	0.17077	1	1	757	5	15636	1	Solyc05g051850.2	0
GO:0046173	polyol biosynthetic process	biological_process	0.17077	1	1	757	5	15636	1	Solyc05g051850.2	0
GO:0030976	thiamine pyrophosphate binding	molecular_function	0.17079	1	2	757	15	15636	2	Solyc03g119700.2,Solyc07g061940.2	0
GO:0009116	nucleoside metabolic process	biological_process	0.17252	1	12	757	181	15636	10	Solyc01g073710.2,Solyc07g006890.1,Solyc11g020280.1,Solyc02g084440.2,Solyc12g098900.1,Solyc04g011750.2,Solyc01g110520.2,Solyc12g099000.1,Solyc11g005290.1,Solyc11g007690.1	2	Solyc02g084350.2,Solyc01g098740.2
GO:1901657	glycosyl compound metabolic process	biological_process	0.17252	1	12	757	181	15636	10	Solyc11g020280.1,Solyc02g084440.2,Solyc01g073710.2,Solyc07g006890.1,Solyc12g099000.1,Solyc11g005290.1,Solyc11g007690.1,Solyc12g098900.1,Solyc04g011750.2,Solyc01g110520.2	2	Solyc02g084350.2,Solyc01g098740.2
GO:0009267	cellular response to starvation	biological_process	0.17364	1	1	757	4	15636	1	Solyc02g065680.2	0
GO:0031667	response to nutrient levels	biological_process	0.17364	1	1	757	4	15636	1	Solyc02g065680.2	0
GO:0031669	cellular response to nutrient levels	biological_process	0.17364	1	1	757	4	15636	1	Solyc02g065680.2	0
GO:0042594	response to starvation	biological_process	0.17364	1	1	757	4	15636	1	Solyc02g065680.2	0
GO:0015291	secondary active transmembrane transporter activity	molecular_function	0.17369	1	7	757	99	15636	5	Solyc11g044250.1,Solyc04g074850.2,Solyc09g010530.2,Solyc04g074880.2,Solyc06g060630.1	2	Solyc03g025250.2,Solyc12g019320.1
GO:0043934	sporulation	biological_process	0.17397	1	2	757	17	15636	2	Solyc12g017910.1,Solyc04g009380.1	0
GO:0045893	positive regulation of transcription, DNA-templated	biological_process	0.17445	1	3	757	30	15636	2	Solyc05g053080.2,Solyc12g056650.1	1	Solyc06g076050.2
GO:0045935	positive regulation of nucleobase-containing compound metabolic process	biological_process	0.17445	1	3	757	30	15636	2	Solyc05g053080.2,Solyc12g056650.1	1	Solyc06g076050.2
GO:0051254	positive regulation of RNA metabolic process	biological_process	0.17445	1	3	757	30	15636	2	Solyc05g053080.2,Solyc12g056650.1	1	Solyc06g076050.2
GO:1902680	positive regulation of RNA biosynthetic process	biological_process	0.17445	1	3	757	30	15636	2	Solyc12g056650.1,Solyc05g053080.2	1	Solyc06g076050.2
GO:1903508	positive regulation of nucleic acid-templated transcription	biological_process	0.17445	1	3	757	30	15636	2	Solyc12g056650.1,Solyc05g053080.2	1	Solyc06g076050.2
GO:0042398	cellular modified amino acid biosynthetic process	biological_process	0.17478	1	3	757	30	15636	3	Solyc12g099000.1,Solyc05g054860.1,Solyc02g089120.2	0
GO:0030089	phycobilisome	cellular_component	0.17516	1	1	757	4	15636	0		1	Solyc06g074730.2
GO:0046434	organophosphate catabolic process	biological_process	0.17525	1	2	757	16	15636	0		2	Solyc02g067930.2,Solyc02g070210.2
GO:0009084	glutamine family amino acid biosynthetic process	biological_process	0.17536	1	1	757	4	15636	1	Solyc03g083440.2	0
GO:1901137	carbohydrate derivative biosynthetic process	biological_process	0.17569	1	13	757	198	15636	9	Solyc05g013580.2,Solyc06g075440.1,Solyc11g020280.1,Solyc07g006890.1,Solyc01g073710.2,Solyc12g099000.1,Solyc11g005310.1,Solyc12g098900.1,Solyc04g011750.2	4	Solyc01g094870.1,Solyc01g098740.2,Solyc02g084350.2,Solyc02g093430.2
GO:0009893	positive regulation of metabolic process	biological_process	0.17626	1	6	757	78	15636	3	Solyc07g022830.2,Solyc05g053080.2,Solyc12g056650.1	3	Solyc11g012860.1,Solyc08g075680.2,Solyc06g076050.2
GO:0006813	potassium ion transport	biological_process	0.17635	1	6	757	79	15636	5	Solyc05g005740.2,Solyc12g017910.1,Solyc05g015640.2,Solyc06g008050.2,Solyc02g087000.2	1	Solyc06g051830.1
GO:0015077	monovalent inorganic cation transmembrane transporter activity	molecular_function	0.17642	1	17	757	276	15636	15	Solyc02g087000.2,Solyc07g006890.1,Solyc11g044250.1,Solyc02g084360.2,Solyc05g005740.2,Solyc11g020280.1,Solyc03g096760.1,Solyc12g017910.1,Solyc12g098900.1,Solyc04g011750.2,Solyc09g010530.2,Solyc01g089960.2,Solyc11g012000.1,Solyc05g015640.2,Solyc06g060630.1	2	Solyc01g098740.2,Solyc06g051830.1
GO:0016747	transferase activity, transferring acyl groups other than amino-acyl groups	molecular_function	0.17785	1	17	757	256	15636	8	Solyc07g049660.2,Solyc01g095930.2,Solyc08g068690.1,Solyc01g095940.2,Solyc07g053890.2,Solyc07g006670.1,Solyc05g039950.1,Solyc07g065340.1	9	Solyc05g013220.2,Solyc02g092460.2,Solyc09g082220.1,Solyc01g094870.1,Solyc12g010980.1,Solyc05g009270.2,Solyc08g082620.2,Solyc11g020630.1,Solyc06g051320.2
GO:0042278	purine nucleoside metabolic process	biological_process	0.17825	1	11	757	164	15636	9	Solyc11g020280.1,Solyc02g084440.2,Solyc01g073710.2,Solyc07g006890.1,Solyc12g099000.1,Solyc11g005290.1,Solyc11g007690.1,Solyc04g011750.2,Solyc12g098900.1	2	Solyc01g098740.2,Solyc02g084350.2
GO:0046128	purine ribonucleoside metabolic process	biological_process	0.17825	1	11	757	164	15636	9	Solyc04g011750.2,Solyc12g098900.1,Solyc12g099000.1,Solyc11g005290.1,Solyc11g007690.1,Solyc01g073710.2,Solyc07g006890.1,Solyc11g020280.1,Solyc02g084440.2	2	Solyc01g098740.2,Solyc02g084350.2
GO:0004672	protein kinase activity	molecular_function	0.17902	1	48	757	835	15636	25	Solyc08g067310.1,Solyc03g082470.2,Solyc08g069180.2,Solyc07g056410.2,Solyc05g054860.1,Solyc02g093360.2,Solyc02g077970.2,Solyc04g009640.2,Solyc02g072470.2,Solyc10g081910.1,Solyc09g083090.2,Solyc03g005130.1,Solyc12g089160.1,Solyc06g007440.2,Solyc11g020280.1,Solyc03g006080.2,Solyc09g018280.1,Solyc11g010700.1,Solyc05g052270.1,Solyc09g014720.1,Solyc06g069650.2,Solyc03g080060.1,Solyc02g089900.1,Solyc02g…	23	Solyc08g061910.2,Solyc12g038920.1,Solyc09g009380.2,Solyc11g007250.1,Solyc01g107650.2,Solyc01g094020.2,Solyc03g093330.2,Solyc03g118510.2,Solyc03g026040.2,Solyc04g008650.2,Solyc05g008020.2,Solyc04g079690.2,Solyc03g114310.2,Solyc06g082610.2,Solyc12g088820.1,Solyc12g044840.1,Solyc09g008860.2,Solyc10g085670.1,Solyc04g078590.2,Solyc04g064940.2,Solyc09g011990.1,Solyc03g112580.2,Solyc03g006030.2
GO:0043244	regulation of protein complex disassembly	biological_process	0.18014	1	2	757	17	15636	2	Solyc03g007760.2,Solyc08g021870.1	0
GO:0030414	peptidase inhibitor activity	molecular_function	0.18035	1	6	757	81	15636	0		6	Solyc02g024070.2,Solyc11g022590.1,Solyc11g021060.1,Solyc05g054120.1,Solyc09g083440.2,Solyc09g084440.2
GO:0061134	peptidase regulator activity	molecular_function	0.18035	1	6	757	81	15636	0		6	Solyc09g084440.2,Solyc09g083440.2,Solyc11g021060.1,Solyc05g054120.1,Solyc11g022590.1,Solyc02g024070.2
GO:0072522	purine-containing compound biosynthetic process	biological_process	0.18085	1	8	757	111	15636	6	Solyc07g006890.1,Solyc01g073710.2,Solyc11g020280.1,Solyc04g011750.2,Solyc12g098900.1,Solyc12g099000.1	2	Solyc02g084350.2,Solyc01g098740.2
GO:0009069	serine family amino acid metabolic process	biological_process	0.18156	1	1	757	4	15636	1	Solyc07g065340.1	0
GO:0015078	hydrogen ion transmembrane transporter activity	molecular_function	0.18238	1	12	757	186	15636	11	Solyc07g006890.1,Solyc11g044250.1,Solyc11g020280.1,Solyc03g096760.1,Solyc01g089960.2,Solyc11g012000.1,Solyc02g084360.2,Solyc04g011750.2,Solyc09g010530.2,Solyc12g098900.1,Solyc06g060630.1	1	Solyc01g098740.2
GO:0044255	cellular lipid metabolic process	biological_process	0.18266	1	20	757	321	15636	11	Solyc11g005310.1,Solyc06g008050.2,Solyc03g123570.2,Solyc01g108600.2,Solyc07g053890.2,Solyc07g017510.2,Solyc01g095930.2,Solyc07g061990.2,Solyc05g051850.2,Solyc06g075440.1,Solyc11g011340.1	9	Solyc01g073640.2,Solyc01g094870.1,Solyc01g066470.2,Solyc05g009270.2,Solyc01g088400.2,Solyc05g013220.2,Solyc08g081310.2,Solyc06g035580.2,Solyc08g080170.2
GO:0050661	NADP binding	molecular_function	0.18271	1	4	757	46	15636	4	Solyc05g015950.2,Solyc02g093830.2,Solyc10g017510.2,Solyc06g008050.2	0
GO:0055082	cellular chemical homeostasis	biological_process	0.18365	1	4	757	48	15636	3	Solyc05g053080.2,Solyc06g072700.2,Solyc08g082230.2	1	Solyc03g007010.2
GO:0015297	antiporter activity	molecular_function	0.18437	1	6	757	84	15636	4	Solyc06g060630.1,Solyc11g044250.1,Solyc09g010530.2,Solyc04g074850.2	2	Solyc03g025250.2,Solyc12g019320.1
GO:0009060	aerobic respiration	biological_process	0.18473	1	2	757	16	15636	2	Solyc07g055060.2,Solyc03g097120.2	0
GO:0045259	proton-transporting ATP synthase complex	cellular_component	0.18567	1	5	757	61	15636	4	Solyc07g006890.1,Solyc04g011750.2,Solyc12g098900.1,Solyc11g020280.1	1	Solyc01g098740.2
GO:0010340	carboxyl-O-methyltransferase activity	molecular_function	0.18626	1	2	757	15	15636	2	Solyc10g055680.1,Solyc12g040790.1	0
GO:0051998	protein carboxyl O-methyltransferase activity	molecular_function	0.18626	1	2	757	15	15636	2	Solyc12g040790.1,Solyc10g055680.1	0
GO:0004427	inorganic diphosphatase activity	molecular_function	0.1864	1	2	757	15	15636	1	Solyc09g005860.2	1	Solyc06g068240.2
GO:0009678	hydrogen-translocating pyrophosphatase activity	molecular_function	0.1864	1	2	757	15	15636	1	Solyc09g005860.2	1	Solyc06g068240.2
GO:0004564	beta-fructofuranosidase activity	molecular_function	0.18791	1	1	757	4	15636	1	Solyc08g014440.2	0
GO:0004575	sucrose alpha-glucosidase activity	molecular_function	0.18791	1	1	757	4	15636	1	Solyc08g014440.2	0
GO:0015926	glucosidase activity	molecular_function	0.18791	1	1	757	4	15636	1	Solyc08g014440.2	0
GO:0090599	alpha-glucosidase activity	molecular_function	0.18791	1	1	757	4	15636	1	Solyc08g014440.2	0
GO:0003854	3-beta-hydroxy-delta5-steroid dehydrogenase activity	molecular_function	0.18829	1	4	757	45	15636	0		4	Solyc01g073640.2,Solyc02g081730.2,Solyc10g018140.1,Solyc03g113460.1
GO:0016229	steroid dehydrogenase activity	molecular_function	0.18829	1	4	757	45	15636	0		4	Solyc02g081730.2,Solyc01g073640.2,Solyc03g113460.1,Solyc10g018140.1
GO:0033764	steroid dehydrogenase activity, acting on the CH-OH group of donors, NAD or NADP as acceptor	molecular_function	0.18829	1	4	757	45	15636	0		4	Solyc03g113460.1,Solyc10g018140.1,Solyc02g081730.2,Solyc01g073640.2
GO:0007167	enzyme linked receptor protein signaling pathway	biological_process	0.18905	1	1	757	4	15636	1	Solyc10g008040.2	0
GO:0007169	transmembrane receptor protein tyrosine kinase signaling pathway	biological_process	0.18905	1	1	757	4	15636	1	Solyc10g008040.2	0
GO:0031012	extracellular matrix	cellular_component	0.19208	1	5	757	58	15636	4	Solyc01g005870.1,Solyc10g074740.1,Solyc05g050750.1,Solyc01g073710.2	1	Solyc03g118810.1
GO:0030278	regulation of ossification	biological_process	0.19233	1	1	757	4	15636	0		1	Solyc07g062730.1
GO:0098609	cell-cell adhesion	biological_process	0.19243	1	1	757	4	15636	0		1	Solyc05g054120.1
GO:0071949	FAD binding	molecular_function	0.19251	1	5	757	62	15636	4	Solyc04g025650.2,Solyc06g008050.2,Solyc06g060880.2,Solyc12g013690.1	1	Solyc06g035580.2
GO:0031683	G-protein beta/gamma-subunit complex binding	molecular_function	0.19303	1	2	757	17	15636	2	Solyc11g018690.1,Solyc01g100350.2	0
GO:0006570	tyrosine metabolic process	biological_process	0.19325	1	1	757	4	15636	1	Solyc12g014100.1	0
GO:0019752	carboxylic acid metabolic process	biological_process	0.19329	1	23	757	394	15636	17	Solyc07g053280.2,Solyc11g007690.1,Solyc11g066840.1,Solyc10g049970.1,Solyc02g089120.2,Solyc03g111120.2,Solyc03g097120.2,Solyc11g011340.1,Solyc07g065340.1,Solyc03g083440.2,Solyc12g014100.1,Solyc11g013810.1,Solyc01g100490.2,Solyc07g055060.2,Solyc07g053180.2,Solyc02g084440.2,Solyc01g108600.2	6	Solyc05g055730.2,Solyc05g013220.2,Solyc02g067930.2,Solyc05g009270.2,Solyc01g088400.2,Solyc01g073640.2
GO:0048029	monosaccharide binding	molecular_function	0.19444	1	1	757	4	15636	0		1	Solyc12g056540.1
GO:0004127	cytidylate kinase activity	molecular_function	0.19471	1	2	757	19	15636	2	Solyc03g007760.2,Solyc11g018690.1	0
GO:0007051	spindle organization	biological_process	0.19475	1	1	757	5	15636	0		1	Solyc12g005050.1
GO:0001101	response to acid chemical	biological_process	0.19548	1	2	757	16	15636	2	Solyc04g082200.2,Solyc02g084840.2	0
GO:0030551	cyclic nucleotide binding	molecular_function	0.1959	1	1	757	4	15636	1	Solyc02g081170.2	0
GO:0004140	dephospho-CoA kinase activity	molecular_function	0.19692	1	1	757	4	15636	1	Solyc01g073710.2	0
GO:0009119	ribonucleoside metabolic process	biological_process	0.1974	1	11	757	168	15636	9	Solyc11g005290.1,Solyc11g007690.1,Solyc12g099000.1,Solyc04g011750.2,Solyc12g098900.1,Solyc02g084440.2,Solyc11g020280.1,Solyc07g006890.1,Solyc01g073710.2	2	Solyc01g098740.2,Solyc02g084350.2
GO:0015144	carbohydrate transmembrane transporter activity	molecular_function	0.19762	1	3	757	31	15636	3	Solyc05g054210.2,Solyc04g074880.2,Solyc11g012360.1	0
GO:1901476	carbohydrate transporter activity	molecular_function	0.19762	1	3	757	31	15636	3	Solyc05g054210.2,Solyc04g074880.2,Solyc11g012360.1	0
GO:0016538	cyclin-dependent protein serine/threonine kinase regulator activity	molecular_function	0.1982	1	1	757	5	15636	1	Solyc12g017910.1	0
GO:0005996	monosaccharide metabolic process	biological_process	0.19938	1	3	757	34	15636	2	Solyc02g093830.2,Solyc05g015950.2	1	Solyc02g083700.2
GO:0051259	protein oligomerization	biological_process	0.20079	1	3	757	31	15636	1	Solyc08g008070.1	2	Solyc05g010590.2,Solyc06g006090.1
GO:0050664	oxidoreductase activity, acting on NAD(P)H, oxygen as acceptor	molecular_function	0.20135	1	1	757	5	15636	1	Solyc03g117980.2	0
GO:0098800	inner mitochondrial membrane protein complex	cellular_component	0.20432	1	5	757	64	15636	4	Solyc11g020280.1,Solyc11g005290.1,Solyc04g011750.2,Solyc07g006890.1	1	Solyc01g098740.2
GO:0048878	chemical homeostasis	biological_process	0.20433	1	4	757	50	15636	3	Solyc06g072700.2,Solyc05g053080.2,Solyc08g082230.2	1	Solyc03g007010.2
GO:0004520	endodeoxyribonuclease activity	molecular_function	0.20486	1	3	757	33	15636	2	Solyc07g063120.2,Solyc03g119060.2	1	Solyc09g075790.2
GO:0003906	DNA-(apurinic or apyrimidinic site) lyase activity	molecular_function	0.20606	1	1	757	6	15636	0		1	Solyc09g075790.2
GO:0015886	heme transport	biological_process	0.20612	1	2	757	18	15636	1	Solyc12g057100.1	1	Solyc05g007010.1
GO:0051181	cofactor transport	biological_process	0.20612	1	2	757	18	15636	1	Solyc12g057100.1	1	Solyc05g007010.1
GO:1901678	iron coordination entity transport	biological_process	0.20612	1	2	757	18	15636	1	Solyc12g057100.1	1	Solyc05g007010.1
GO:0005549	odorant binding	molecular_function	0.20773	1	1	757	5	15636	0		1	Solyc03g113210.2
GO:0046700	heterocycle catabolic process	biological_process	0.20793	1	5	757	62	15636	3	Solyc10g049970.1,Solyc01g108540.2,Solyc09g075300.2	2	Solyc02g070210.2,Solyc01g066470.2
GO:0098662	inorganic cation transmembrane transport	biological_process	0.20848	1	13	757	209	15636	11	Solyc06g054270.2,Solyc04g011750.2,Solyc12g098900.1,Solyc02g084360.2,Solyc05g015640.2,Solyc05g005740.2,Solyc07g006890.1,Solyc02g087000.2,Solyc11g020280.1,Solyc03g096760.1,Solyc12g017910.1	2	Solyc01g098740.2,Solyc06g051830.1
GO:0016746	transferase activity, transferring acyl groups	molecular_function	0.20974	1	19	757	301	15636	9	Solyc08g068690.1,Solyc01g095930.2,Solyc03g111120.2,Solyc07g049660.2,Solyc07g065340.1,Solyc05g039950.1,Solyc07g006670.1,Solyc07g053890.2,Solyc01g095940.2	10	Solyc02g092460.2,Solyc09g082220.1,Solyc08g080170.2,Solyc05g013220.2,Solyc06g051320.2,Solyc11g020630.1,Solyc08g082620.2,Solyc05g009270.2,Solyc12g010980.1,Solyc01g094870.1
GO:0030410	nicotianamine synthase activity	molecular_function	0.21015	1	1	757	4	15636	1	Solyc01g100490.2	0
GO:0030417	nicotianamine metabolic process	biological_process	0.21015	1	1	757	4	15636	1	Solyc01g100490.2	0
GO:0030418	nicotianamine biosynthetic process	biological_process	0.21015	1	1	757	4	15636	1	Solyc01g100490.2	0
GO:0007050	cell cycle arrest	biological_process	0.21017	1	1	757	5	15636	1	Solyc12g017910.1	0
GO:0098660	inorganic ion transmembrane transport	biological_process	0.21146	1	13	757	210	15636	11	Solyc11g020280.1,Solyc03g096760.1,Solyc12g017910.1,Solyc07g006890.1,Solyc02g087000.2,Solyc05g015640.2,Solyc05g005740.2,Solyc06g054270.2,Solyc12g098900.1,Solyc04g011750.2,Solyc02g084360.2	2	Solyc06g051830.1,Solyc01g098740.2
GO:0019842	vitamin binding	molecular_function	0.21194	1	3	757	32	15636	2	Solyc07g061940.2,Solyc03g119700.2	1	Solyc12g056540.1
GO:0016615	malate dehydrogenase activity	molecular_function	0.21272	1	1	757	5	15636	1	Solyc03g097120.2	0
GO:0055036	virion membrane	cellular_component	0.21363	1	1	757	5	15636	1	Solyc01g089960.2	0
GO:0016149	translation release factor activity, codon specific	molecular_function	0.21389	1	1	757	5	15636	1	Solyc12g049380.1	0
GO:0016301	kinase activity	molecular_function	0.21502	1	55	757	994	15636	31	Solyc05g052270.1,Solyc03g123570.2,Solyc11g010700.1,Solyc09g018280.1,Solyc03g006080.2,Solyc11g020280.1,Solyc06g065260.2,Solyc02g068820.1,Solyc02g089900.1,Solyc03g080060.1,Solyc06g069650.2,Solyc11g018690.1,Solyc09g014720.1,Solyc02g072470.2,Solyc10g081910.1,Solyc09g083090.2,Solyc04g009640.2,Solyc02g077970.2,Solyc02g093360.2,Solyc05g054860.1,Solyc03g007760.2,Solyc07g056410.2,Solyc08g069180.2,Solyc01g…	24	Solyc04g064940.2,Solyc04g078590.2,Solyc10g085670.1,Solyc09g008860.2,Solyc12g044840.1,Solyc03g006030.2,Solyc03g112580.2,Solyc09g011990.1,Solyc11g072820.1,Solyc03g026040.2,Solyc04g008650.2,Solyc03g093330.2,Solyc03g118510.2,Solyc01g094020.2,Solyc01g107650.2,Solyc11g007250.1,Solyc09g009380.2,Solyc12g038920.1,Solyc08g061910.2,Solyc12g088820.1,Solyc03g114310.2,Solyc06g082610.2,Solyc04g079690.2,Solyc05g…
GO:0009166	nucleotide catabolic process	biological_process	0.21537	1	1	757	5	15636	0		1	Solyc02g070210.2
GO:1901292	nucleoside phosphate catabolic process	biological_process	0.21537	1	1	757	5	15636	0		1	Solyc02g070210.2
GO:0043436	oxoacid metabolic process	biological_process	0.21598	1	23	757	400	15636	17	Solyc07g053180.2,Solyc01g100490.2,Solyc07g055060.2,Solyc03g083440.2,Solyc12g014100.1,Solyc11g013810.1,Solyc07g065340.1,Solyc01g108600.2,Solyc02g084440.2,Solyc10g049970.1,Solyc02g089120.2,Solyc11g066840.1,Solyc11g007690.1,Solyc07g053280.2,Solyc03g097120.2,Solyc03g111120.2,Solyc11g011340.1	6	Solyc02g067930.2,Solyc01g073640.2,Solyc05g009270.2,Solyc01g088400.2,Solyc05g013220.2,Solyc05g055730.2
GO:0070567	cytidylyltransferase activity	molecular_function	0.21717	1	1	757	5	15636	0		1	Solyc08g081310.2
GO:0015399	primary active transmembrane transporter activity	molecular_function	0.21779	1	7	757	97	15636	5	Solyc08g080640.1,Solyc03g120980.2,Solyc03g093650.2,Solyc05g051530.2,Solyc09g005860.2	2	Solyc06g068240.2,Solyc09g083380.2
GO:0015405	P-P-bond-hydrolysis-driven transmembrane transporter activity	molecular_function	0.21779	1	7	757	97	15636	5	Solyc09g005860.2,Solyc05g051530.2,Solyc03g093650.2,Solyc03g120980.2,Solyc08g080640.1	2	Solyc09g083380.2,Solyc06g068240.2
GO:0044270	cellular nitrogen compound catabolic process	biological_process	0.21832	1	5	757	63	15636	3	Solyc10g049970.1,Solyc01g108540.2,Solyc09g075300.2	2	Solyc02g070210.2,Solyc01g066470.2
GO:0051235	maintenance of location	biological_process	0.21933	1	2	757	17	15636	0		2	Solyc06g082610.2,Solyc04g008650.2
GO:0006082	organic acid metabolic process	biological_process	0.21981	1	23	757	401	15636	17	Solyc01g108600.2,Solyc02g084440.2,Solyc07g053180.2,Solyc07g055060.2,Solyc01g100490.2,Solyc03g083440.2,Solyc11g013810.1,Solyc12g014100.1,Solyc07g065340.1,Solyc03g111120.2,Solyc03g097120.2,Solyc11g011340.1,Solyc02g089120.2,Solyc10g049970.1,Solyc11g066840.1,Solyc07g053280.2,Solyc11g007690.1	6	Solyc01g073640.2,Solyc05g009270.2,Solyc01g088400.2,Solyc02g067930.2,Solyc05g013220.2,Solyc05g055730.2
GO:0098655	cation transmembrane transport	biological_process	0.21981	1	13	757	211	15636	11	Solyc02g084360.2,Solyc06g054270.2,Solyc12g098900.1,Solyc04g011750.2,Solyc05g015640.2,Solyc05g005740.2,Solyc07g006890.1,Solyc02g087000.2,Solyc12g017910.1,Solyc11g020280.1,Solyc03g096760.1	2	Solyc01g098740.2,Solyc06g051830.1
GO:0005578	proteinaceous extracellular matrix	cellular_component	0.22155	1	4	757	46	15636	3	Solyc05g050750.1,Solyc10g074740.1,Solyc01g073710.2	1	Solyc03g118810.1
GO:0016597	amino acid binding	molecular_function	0.22192	1	3	757	33	15636	3	Solyc01g010000.2,Solyc08g007540.2,Solyc03g123830.2	0
GO:0006568	tryptophan metabolic process	biological_process	0.22202	1	1	757	6	15636	1	Solyc10g049970.1	0
GO:0006586	indolalkylamine metabolic process	biological_process	0.22202	1	1	757	6	15636	1	Solyc10g049970.1	0
GO:0042430	indole-containing compound metabolic process	biological_process	0.22202	1	1	757	6	15636	1	Solyc10g049970.1	0
GO:0004363	glutathione synthase activity	molecular_function	0.22243	1	1	757	5	15636	1	Solyc05g054860.1	0
GO:0006750	glutathione biosynthetic process	biological_process	0.22243	1	1	757	5	15636	1	Solyc05g054860.1	0
GO:0019184	nonribosomal peptide biosynthetic process	biological_process	0.22243	1	1	757	5	15636	1	Solyc05g054860.1	0
GO:1901606	alpha-amino acid catabolic process	biological_process	0.22372	1	2	757	18	15636	2	Solyc12g014100.1,Solyc10g049970.1	0
GO:0009891	positive regulation of biosynthetic process	biological_process	0.22405	1	3	757	34	15636	2	Solyc05g053080.2,Solyc12g056650.1	1	Solyc06g076050.2
GO:0010557	positive regulation of macromolecule biosynthetic process	biological_process	0.22405	1	3	757	34	15636	2	Solyc05g053080.2,Solyc12g056650.1	1	Solyc06g076050.2
GO:0010628	positive regulation of gene expression	biological_process	0.22405	1	3	757	34	15636	2	Solyc12g056650.1,Solyc05g053080.2	1	Solyc06g076050.2
GO:0031328	positive regulation of cellular biosynthetic process	biological_process	0.22405	1	3	757	34	15636	2	Solyc12g056650.1,Solyc05g053080.2	1	Solyc06g076050.2
GO:0051173	positive regulation of nitrogen compound metabolic process	biological_process	0.22405	1	3	757	34	15636	2	Solyc12g056650.1,Solyc05g053080.2	1	Solyc06g076050.2
GO:0071554	cell wall organization or biogenesis	biological_process	0.22405	1	10	757	150	15636	6	Solyc02g082930.2,Solyc01g079180.2,Solyc04g072000.2,Solyc10g074440.1,Solyc09g098510.2,Solyc02g082960.2	4	Solyc05g047590.2,Solyc10g055780.1,Solyc02g075620.2,Solyc09g075350.2
GO:0005784	Sec61 translocon complex	cellular_component	0.22456	1	1	757	5	15636	1	Solyc01g104740.2	0
GO:0071256	translocon complex	cellular_component	0.22456	1	1	757	5	15636	1	Solyc01g104740.2	0
GO:0015923	mannosidase activity	molecular_function	0.22638	1	1	757	6	15636	0		1	Solyc02g083700.2
GO:0051262	protein tetramerization	biological_process	0.22747	1	1	757	5	15636	0		1	Solyc06g006090.1
GO:0015631	tubulin binding	molecular_function	0.23101	1	4	757	56	15636	1	Solyc11g012660.1	3	Solyc04g008040.2,Solyc03g120840.1,Solyc11g072820.1
GO:0009112	nucleobase metabolic process	biological_process	0.23202	1	1	757	5	15636	0		1	Solyc03g118310.2
GO:0046112	nucleobase biosynthetic process	biological_process	0.23202	1	1	757	5	15636	0		1	Solyc03g118310.2
GO:0034220	ion transmembrane transport	biological_process	0.23269	1	15	757	249	15636	13	Solyc05g015640.2,Solyc05g005740.2,Solyc04g011750.2,Solyc06g054270.2,Solyc12g098900.1,Solyc02g084360.2,Solyc11g020280.1,Solyc03g096760.1,Solyc12g017910.1,Solyc11g012360.1,Solyc02g087000.2,Solyc07g006890.1,Solyc02g065680.2	2	Solyc01g098740.2,Solyc06g051830.1
GO:0005786	signal recognition particle, endoplasmic reticulum targeting	cellular_component	0.23295	1	1	757	6	15636	1	Solyc10g079120.1	0
GO:0030942	endoplasmic reticulum signal peptide binding	molecular_function	0.23295	1	1	757	6	15636	1	Solyc10g079120.1	0
GO:0022892	substrate-specific transporter activity	molecular_function	0.23317	1	39	757	709	15636	35	Solyc02g081600.2,Solyc11g012000.1,Solyc04g011750.2,Solyc02g068080.2,Solyc12g098900.1,Solyc12g014500.1,Solyc12g017910.1,Solyc02g087280.2,Solyc08g007430.1,Solyc03g096760.1,Solyc08g065190.2,Solyc09g005860.2,Solyc05g054210.2,Solyc06g072700.2,Solyc11g012360.1,Solyc07g006890.1,Solyc02g087000.2,Solyc11g044250.1,Solyc05g015640.2,Solyc06g060630.1,Solyc01g089960.2,Solyc09g010530.2,Solyc04g074880.2,Solyc04g…	4	Solyc03g007010.2,Solyc06g051830.1,Solyc01g098740.2,Solyc03g031530.2
GO:0016682	oxidoreductase activity, acting on diphenols and related substances as donors, oxygen as acceptor	molecular_function	0.23389	1	2	757	18	15636	0		2	Solyc08g074630.1,Solyc08g074680.2
GO:0019239	deaminase activity	molecular_function	0.23465	1	1	757	5	15636	1	Solyc11g007950.1	0
GO:0016651	oxidoreductase activity, acting on NAD(P)H	molecular_function	0.23487	1	8	757	123	15636	7	Solyc01g099580.1,Solyc01g073820.2,Solyc05g005460.2,Solyc03g117980.2,Solyc01g073840.1,Solyc01g073830.1,Solyc01g073860.2	1	Solyc05g007060.2
GO:0008649	rRNA methyltransferase activity	molecular_function	0.2359	1	1	757	5	15636	1	Solyc03g083330.2	0
GO:0005244	voltage-gated ion channel activity	molecular_function	0.23715	1	3	757	34	15636	3	Solyc08g007430.1,Solyc10g044470.1,Solyc02g068080.2	0
GO:0022832	voltage-gated channel activity	molecular_function	0.23715	1	3	757	34	15636	3	Solyc08g007430.1,Solyc10g044470.1,Solyc02g068080.2	0
GO:0016278	lysine N-methyltransferase activity	molecular_function	0.23948	1	3	757	33	15636	1	Solyc03g120730.2	2	Solyc09g090630.1,Solyc04g064770.1
GO:0016279	protein-lysine N-methyltransferase activity	molecular_function	0.23948	1	3	757	33	15636	1	Solyc03g120730.2	2	Solyc09g090630.1,Solyc04g064770.1
GO:0018024	histone-lysine N-methyltransferase activity	molecular_function	0.23948	1	3	757	33	15636	1	Solyc03g120730.2	2	Solyc04g064770.1,Solyc09g090630.1
GO:0042054	histone methyltransferase activity	molecular_function	0.23948	1	3	757	33	15636	1	Solyc03g120730.2	2	Solyc04g064770.1,Solyc09g090630.1
GO:0015996	chlorophyll catabolic process	biological_process	0.24049	1	3	757	31	15636	2	Solyc01g108540.2,Solyc09g075300.2	1	Solyc01g066470.2
GO:0047746	chlorophyllase activity	molecular_function	0.24049	1	3	757	31	15636	2	Solyc09g075300.2,Solyc01g108540.2	1	Solyc01g066470.2
GO:0019062	virion attachment to host cell	biological_process	0.24161	1	1	757	5	15636	1	Solyc06g054270.2	0
GO:0044406	adhesion of symbiont to host	biological_process	0.24161	1	1	757	5	15636	1	Solyc06g054270.2	0
GO:0044650	adhesion of symbiont to host cell	biological_process	0.24161	1	1	757	5	15636	1	Solyc06g054270.2	0
GO:0010035	response to inorganic substance	biological_process	0.24249	1	2	757	19	15636	2	Solyc02g084840.2,Solyc04g082200.2	0
GO:0016863	intramolecular oxidoreductase activity, transposing C=C bonds	molecular_function	0.24251	1	1	757	6	15636	1	Solyc04g071620.2	0
GO:0047750	cholestenol delta-isomerase activity	molecular_function	0.24251	1	1	757	6	15636	1	Solyc04g071620.2	0
GO:0018580	nitronate monooxygenase activity	molecular_function	0.24261	1	1	757	5	15636	1	Solyc01g105370.2	0
GO:2001070	starch binding	molecular_function	0.24303	1	1	757	6	15636	1	Solyc09g014400.2	0
GO:0040011	locomotion	biological_process	0.24355	1	7	757	101	15636	6	Solyc06g069400.2,Solyc05g007240.1,Solyc12g089160.1,Solyc11g013010.1,Solyc01g107520.2,Solyc01g094410.2	1	Solyc08g061910.2
GO:0009898	cytoplasmic side of plasma membrane	cellular_component	0.24457	1	1	757	5	15636	1	Solyc08g080540.2	0
GO:0098552	side of membrane	cellular_component	0.24457	1	1	757	5	15636	1	Solyc08g080540.2	0
GO:0098562	cytoplasmic side of membrane	cellular_component	0.24457	1	1	757	5	15636	1	Solyc08g080540.2	0
GO:0048869	cellular developmental process	biological_process	0.24479	1	6	757	87	15636	5	Solyc11g066100.1,Solyc06g076020.2,Solyc04g011440.2,Solyc01g107520.2,Solyc12g017460.1	1	Solyc07g062730.1
GO:0022836	gated channel activity	molecular_function	0.24572	1	7	757	103	15636	6	Solyc08g007430.1,Solyc05g053080.2,Solyc06g072700.2,Solyc02g068080.2,Solyc10g044470.1,Solyc08g082230.2	1	Solyc03g007010.2
GO:0030291	protein serine/threonine kinase inhibitor activity	molecular_function	0.24609	1	1	757	6	15636	1	Solyc12g017910.1	0
GO:0009236	cobalamin biosynthetic process	biological_process	0.24749	1	3	757	37	15636	2	Solyc05g053080.2,Solyc02g086490.2	1	Solyc01g098740.2
GO:0015098	molybdate ion transmembrane transporter activity	molecular_function	0.25053	1	1	757	5	15636	1	Solyc08g065190.2	0
GO:0015689	molybdate ion transport	biological_process	0.25053	1	1	757	5	15636	1	Solyc08g065190.2	0
GO:0016901	oxidoreductase activity, acting on the CH-OH group of donors, quinone or similar compound as acceptor	molecular_function	0.25056	1	1	757	6	15636	1	Solyc03g097120.2	0
GO:0015672	monovalent inorganic cation transport	biological_process	0.25072	1	17	757	290	15636	14	Solyc02g084360.2,Solyc05g005740.2,Solyc09g005860.2,Solyc07g006890.1,Solyc02g087000.2,Solyc11g012360.1,Solyc04g011750.2,Solyc12g098900.1,Solyc06g008050.2,Solyc01g089960.2,Solyc05g015640.2,Solyc11g020280.1,Solyc03g096760.1,Solyc12g017910.1	3	Solyc06g068240.2,Solyc01g098740.2,Solyc06g051830.1
GO:0005262	calcium channel activity	molecular_function	0.25128	1	4	757	54	15636	3	Solyc06g072700.2,Solyc05g053080.2,Solyc08g082230.2	1	Solyc03g007010.2
GO:0043414	macromolecule methylation	biological_process	0.2528	1	4	757	51	15636	2	Solyc10g055680.1,Solyc12g040790.1	2	Solyc04g064770.1,Solyc09g090630.1
GO:0004014	adenosylmethionine decarboxylase activity	molecular_function	0.25441	1	1	757	5	15636	1	Solyc02g089610.1	0
GO:0006597	spermine biosynthetic process	biological_process	0.25441	1	1	757	5	15636	1	Solyc02g089610.1	0
GO:0008215	spermine metabolic process	biological_process	0.25441	1	1	757	5	15636	1	Solyc02g089610.1	0
GO:0008216	spermidine metabolic process	biological_process	0.25441	1	1	757	5	15636	1	Solyc02g089610.1	0
GO:0008295	spermidine biosynthetic process	biological_process	0.25441	1	1	757	5	15636	1	Solyc02g089610.1	0
GO:0009308	amine metabolic process	biological_process	0.25526	1	3	757	36	15636	3	Solyc10g049970.1,Solyc02g089610.1,Solyc01g100490.2	0
GO:0005750	mitochondrial respiratory chain complex III	cellular_component	0.25544	1	1	757	6	15636	1	Solyc11g005290.1	0
GO:0006122	mitochondrial electron transport, ubiquinol to cytochrome c	biological_process	0.25544	1	1	757	6	15636	1	Solyc11g005290.1	0
GO:0045275	respiratory chain complex III	cellular_component	0.25544	1	1	757	6	15636	1	Solyc11g005290.1	0
GO:0016638	oxidoreductase activity, acting on the CH-NH2 group of donors	molecular_function	0.25571	1	2	757	20	15636	2	Solyc03g083440.2,Solyc02g093040.2	0
GO:0009235	cobalamin metabolic process	biological_process	0.25736	1	3	757	38	15636	2	Solyc05g053080.2,Solyc02g086490.2	1	Solyc01g098740.2
GO:0009432	SOS response	biological_process	0.25938	1	1	757	7	15636	1	Solyc04g081230.2	0
GO:0004096	catalase activity	molecular_function	0.26036	1	1	757	7	15636	1	Solyc02g082760.2	0
GO:0004764	shikimate 3-dehydrogenase (NADP+) activity	molecular_function	0.26159	1	1	757	6	15636	1	Solyc06g076780.2	0
GO:0008643	carbohydrate transport	biological_process	0.26182	1	3	757	37	15636	3	Solyc04g074880.2,Solyc11g012360.1,Solyc05g054210.2	0
GO:0055086	nucleobase-containing small molecule metabolic process	biological_process	0.26185	1	14	757	238	15636	10	Solyc12g099000.1,Solyc11g005290.1,Solyc11g007690.1,Solyc01g110520.2,Solyc12g098900.1,Solyc04g011750.2,Solyc11g020280.1,Solyc02g084440.2,Solyc01g073710.2,Solyc07g006890.1	4	Solyc01g098740.2,Solyc02g084350.2,Solyc02g070210.2,Solyc03g118310.2
GO:0015085	calcium ion transmembrane transporter activity	molecular_function	0.26402	1	4	757	55	15636	3	Solyc05g053080.2,Solyc06g072700.2,Solyc08g082230.2	1	Solyc03g007010.2
GO:0031300	intrinsic component of organelle membrane	cellular_component	0.26407	1	4	757	55	15636	2	Solyc11g066840.1,Solyc01g104740.2	2	Solyc03g113090.2,Solyc01g110190.2
GO:0031301	integral component of organelle membrane	cellular_component	0.26407	1	4	757	55	15636	2	Solyc01g104740.2,Solyc11g066840.1	2	Solyc01g110190.2,Solyc03g113090.2
GO:0072521	purine-containing compound metabolic process	biological_process	0.26532	1	11	757	180	15636	9	Solyc07g006890.1,Solyc01g073710.2,Solyc02g084440.2,Solyc11g020280.1,Solyc12g098900.1,Solyc04g011750.2,Solyc11g007690.1,Solyc11g005290.1,Solyc12g099000.1	2	Solyc01g098740.2,Solyc02g084350.2
GO:0006720	isoprenoid metabolic process	biological_process	0.26544	1	5	757	69	15636	2	Solyc07g061990.2,Solyc06g008050.2	3	Solyc08g080170.2,Solyc08g081310.2,Solyc06g035580.2
GO:0008299	isoprenoid biosynthetic process	biological_process	0.26544	1	5	757	69	15636	2	Solyc07g061990.2,Solyc06g008050.2	3	Solyc08g080170.2,Solyc08g081310.2,Solyc06g035580.2
GO:0042592	homeostatic process	biological_process	0.26916	1	13	757	221	15636	11	Solyc05g005460.2,Solyc05g053080.2,Solyc05g006870.2,Solyc08g082230.2,Solyc04g011860.1,Solyc06g072700.2,Solyc05g056400.2,Solyc08g082590.2,Solyc03g095500.2,Solyc00g028960.1,Solyc04g011850.1	2	Solyc02g084710.2,Solyc03g007010.2
GO:0006787	porphyrin-containing compound catabolic process	biological_process	0.26936	1	3	757	33	15636	2	Solyc09g075300.2,Solyc01g108540.2	1	Solyc01g066470.2
GO:0033015	tetrapyrrole catabolic process	biological_process	0.26936	1	3	757	33	15636	2	Solyc01g108540.2,Solyc09g075300.2	1	Solyc01g066470.2
GO:0046149	pigment catabolic process	biological_process	0.26936	1	3	757	33	15636	2	Solyc09g075300.2,Solyc01g108540.2	1	Solyc01g066470.2
GO:0051187	cofactor catabolic process	biological_process	0.26936	1	3	757	33	15636	2	Solyc09g075300.2,Solyc01g108540.2	1	Solyc01g066470.2
GO:0000139	Golgi membrane	cellular_component	0.26953	1	3	757	38	15636	2	Solyc04g074880.2,Solyc11g066840.1	1	Solyc01g110190.2
GO:0015937	coenzyme A biosynthetic process	biological_process	0.2707	1	1	757	6	15636	1	Solyc01g073710.2	0
GO:0033866	nucleoside bisphosphate biosynthetic process	biological_process	0.2707	1	1	757	6	15636	1	Solyc01g073710.2	0
GO:0034030	ribonucleoside bisphosphate biosynthetic process	biological_process	0.2707	1	1	757	6	15636	1	Solyc01g073710.2	0
GO:0034033	purine nucleoside bisphosphate biosynthetic process	biological_process	0.2707	1	1	757	6	15636	1	Solyc01g073710.2	0
GO:0003885	D-arabinono-1,4-lactone oxidase activity	molecular_function	0.27071	1	1	757	6	15636	0		1	Solyc05g054040.2
GO:0016899	oxidoreductase activity, acting on the CH-OH group of donors, oxygen as acceptor	molecular_function	0.27071	1	1	757	6	15636	0		1	Solyc05g054040.2
GO:0007165	signal transduction	biological_process	0.27134	1	29	757	519	15636	23	Solyc06g007440.2,Solyc12g017430.1,Solyc09g090470.2,Solyc01g073860.2,Solyc08g080540.2,Solyc05g050750.1,Solyc10g074740.1,Solyc10g008040.2,Solyc01g073840.1,Solyc01g100350.2,Solyc01g099580.1,Solyc01g073820.2,Solyc11g018690.1,Solyc12g015770.1,Solyc11g042820.1,Solyc02g077970.2,Solyc05g052270.1,Solyc01g073830.1,Solyc09g018280.1,Solyc05g005460.2,Solyc01g073710.2,Solyc02g087280.2,Solyc08g067310.1	6	Solyc06g060300.1,Solyc08g061560.2,Solyc11g072820.1,Solyc04g064940.2,Solyc03g118810.1,Solyc08g061910.2
GO:0051539	4 iron, 4 sulfur cluster binding	molecular_function	0.27269	1	1	757	6	15636	1	Solyc05g005460.2	0
GO:0045595	regulation of cell differentiation	biological_process	0.2727	1	1	757	6	15636	0		1	Solyc07g062730.1
GO:0000097	sulfur amino acid biosynthetic process	biological_process	0.27324	1	1	757	6	15636	1	Solyc07g065340.1	0
GO:0008176	tRNA (guanine-N7-)-methyltransferase activity	molecular_function	0.27466	1	1	757	6	15636	0		1	Solyc02g087860.2
GO:0015232	heme transporter activity	molecular_function	0.27487	1	1	757	7	15636	1	Solyc12g057100.1	0
GO:0009307	DNA restriction-modification system	biological_process	0.2749	1	2	757	21	15636	1	Solyc07g063120.2	1	Solyc08g075870.2
GO:0044355	clearance of foreign intracellular DNA	biological_process	0.2749	1	2	757	21	15636	1	Solyc07g063120.2	1	Solyc08g075870.2
GO:0006555	methionine metabolic process	biological_process	0.27555	1	1	757	7	15636	0		1	Solyc05g055730.2
GO:0098797	plasma membrane protein complex	cellular_component	0.27577	1	4	757	53	15636	1	Solyc08g080540.2	3	Solyc04g008650.2,Solyc06g082610.2,Solyc12g088760.1
GO:0008061	chitin binding	molecular_function	0.27592	1	2	757	22	15636	2	Solyc10g074440.1,Solyc01g097280.2	0
GO:0016772	transferase activity, transferring phosphorus-containing groups	molecular_function	0.27611	1	72	757	1362	15636	43	Solyc01g073710.2,Solyc08g069180.2,Solyc07g056410.2,Solyc08g067310.1,Solyc00g233480.1,Solyc02g077970.2,Solyc02g072470.2,Solyc09g083090.2,Solyc02g093360.2,Solyc11g066100.1,Solyc03g005130.1,Solyc06g072700.2,Solyc05g010810.1,Solyc09g018280.1,Solyc05g052270.1,Solyc03g123570.2,Solyc09g014720.1,Solyc11g018690.1,Solyc06g069650.2,Solyc06g065260.2,Solyc02g089900.1,Solyc02g068820.1,Solyc04g077030.2,Solyc03g…	29	Solyc11g007250.1,Solyc12g038920.1,Solyc09g009380.2,Solyc03g093330.2,Solyc03g118510.2,Solyc03g026040.2,Solyc04g008650.2,Solyc03g111680.2,Solyc12g088820.1,Solyc09g008860.2,Solyc10g085670.1,Solyc08g075940.2,Solyc04g064940.2,Solyc04g078590.2,Solyc09g011990.1,Solyc03g112580.2,Solyc03g121070.2,Solyc03g006030.2,Solyc01g107650.2,Solyc08g061910.2,Solyc01g094020.2,Solyc08g081310.2,Solyc05g008020.2,Solyc02g…
GO:0046789	host cell surface receptor binding	molecular_function	0.27772	1	1	757	6	15636	1	Solyc01g094410.2	0
GO:0046812	host cell surface binding	molecular_function	0.27772	1	1	757	6	15636	1	Solyc01g094410.2	0
GO:0006595	polyamine metabolic process	biological_process	0.2794	1	1	757	6	15636	1	Solyc02g089610.1	0
GO:0006596	polyamine biosynthetic process	biological_process	0.2794	1	1	757	6	15636	1	Solyc02g089610.1	0
GO:0097164	ammonium ion metabolic process	biological_process	0.2794	1	1	757	6	15636	1	Solyc02g089610.1	0
GO:0016161	beta-amylase activity	molecular_function	0.27967	1	1	757	6	15636	1	Solyc08g007130.2	0
GO:0016645	oxidoreductase activity, acting on the CH-NH group of donors	molecular_function	0.27974	1	2	757	22	15636	0		2	Solyc02g089980.2,Solyc05g055730.2
GO:0009063	cellular amino acid catabolic process	biological_process	0.27992	1	2	757	21	15636	2	Solyc12g014100.1,Solyc10g049970.1	0
GO:0033013	tetrapyrrole metabolic process	biological_process	0.28031	1	9	757	143	15636	7	Solyc02g086490.2,Solyc10g079210.1,Solyc09g075300.2,Solyc10g017510.2,Solyc11g011340.1,Solyc01g108540.2,Solyc05g053080.2	2	Solyc01g098740.2,Solyc01g066470.2
GO:0006066	alcohol metabolic process	biological_process	0.28387	1	3	757	40	15636	3	Solyc07g053890.2,Solyc05g051850.2,Solyc04g071620.2	0
GO:0009539	photosystem II reaction center	cellular_component	0.28399	1	2	757	23	15636	1	Solyc11g011970.1	1	Solyc03g118510.2
GO:0016125	sterol metabolic process	biological_process	0.28467	1	1	757	7	15636	1	Solyc04g071620.2	0
GO:0015985	energy coupled proton transport, down electrochemical gradient	biological_process	0.28786	1	5	757	72	15636	4	Solyc11g020280.1,Solyc07g006890.1,Solyc04g011750.2,Solyc12g098900.1	1	Solyc01g098740.2
GO:0015986	ATP synthesis coupled proton transport	biological_process	0.28786	1	5	757	72	15636	4	Solyc11g020280.1,Solyc07g006890.1,Solyc12g098900.1,Solyc04g011750.2	1	Solyc01g098740.2
GO:0030145	manganese ion binding	molecular_function	0.29043	1	1	757	7	15636	1	Solyc05g053760.2	0
GO:0009617	response to bacterium	biological_process	0.29108	1	3	757	40	15636	3	Solyc01g060070.2,Solyc10g083170.1,Solyc01g097280.2	0
GO:0042742	defense response to bacterium	biological_process	0.29108	1	3	757	40	15636	3	Solyc01g060070.2,Solyc01g097280.2,Solyc10g083170.1	0
GO:0006954	inflammatory response	biological_process	0.2916	1	1	757	6	15636	1	Solyc01g008800.1	0
GO:0004869	cysteine-type endopeptidase inhibitor activity	molecular_function	0.29174	1	1	757	7	15636	0		1	Solyc05g054120.1
GO:0008653	lipopolysaccharide metabolic process	biological_process	0.29224	1	1	757	7	15636	1	Solyc11g005310.1	0
GO:0009103	lipopolysaccharide biosynthetic process	biological_process	0.29224	1	1	757	7	15636	1	Solyc11g005310.1	0
GO:1901605	alpha-amino acid metabolic process	biological_process	0.29374	1	6	757	93	15636	5	Solyc07g065340.1,Solyc12g014100.1,Solyc03g083440.2,Solyc10g049970.1,Solyc02g089120.2	1	Solyc05g055730.2
GO:0016879	ligase activity, forming carbon-nitrogen bonds	molecular_function	0.2949	1	3	757	41	15636	3	Solyc01g101130.2,Solyc05g054860.1,Solyc02g089120.2	0
GO:0031966	mitochondrial membrane	cellular_component	0.29547	1	8	757	132	15636	4	Solyc11g020280.1,Solyc07g006890.1,Solyc11g005290.1,Solyc04g011750.2	4	Solyc01g096370.2,Solyc01g098740.2,Solyc07g056360.1,Solyc03g113210.2
GO:0044283	small molecule biosynthetic process	biological_process	0.29586	1	12	757	205	15636	8	Solyc05g053080.2,Solyc01g100490.2,Solyc02g086490.2,Solyc02g089120.2,Solyc07g065340.1,Solyc07g053280.2,Solyc05g051850.2,Solyc03g083440.2	4	Solyc05g013220.2,Solyc01g088400.2,Solyc05g009270.2,Solyc01g098740.2
GO:0031325	positive regulation of cellular metabolic process	biological_process	0.29672	1	5	757	75	15636	2	Solyc12g056650.1,Solyc05g053080.2	3	Solyc11g012860.1,Solyc08g075680.2,Solyc06g076050.2
GO:0005085	guanyl-nucleotide exchange factor activity	molecular_function	0.29776	1	2	757	22	15636	0		2	Solyc03g120650.2,Solyc01g094610.2
GO:0006644	phospholipid metabolic process	biological_process	0.29986	1	6	757	94	15636	4	Solyc06g075440.1,Solyc03g123570.2,Solyc07g017510.2,Solyc05g051850.2	2	Solyc01g094870.1,Solyc01g066470.2
GO:0032259	methylation	biological_process	0.30095	1	4	757	56	15636	2	Solyc12g040790.1,Solyc10g055680.1	2	Solyc09g090630.1,Solyc04g064770.1
GO:0001871	pattern binding	molecular_function	0.30295	1	3	757	37	15636	3	Solyc11g007410.1,Solyc09g014400.2,Solyc11g007430.1	0
GO:0030247	polysaccharide binding	molecular_function	0.30295	1	3	757	37	15636	3	Solyc11g007430.1,Solyc11g007410.1,Solyc09g014400.2	0
GO:0043631	RNA polyadenylation	biological_process	0.30354	1	1	757	8	15636	1	Solyc09g083390.1	0
GO:0004743	pyruvate kinase activity	molecular_function	0.30437	1	1	757	7	15636	1	Solyc11g007690.1	0
GO:0016571	histone methylation	biological_process	0.30497	1	2	757	21	15636	0		2	Solyc09g090630.1,Solyc04g064770.1
GO:0018022	peptidyl-lysine methylation	biological_process	0.30497	1	2	757	21	15636	0		2	Solyc09g090630.1,Solyc04g064770.1
GO:0034968	histone lysine methylation	biological_process	0.30497	1	2	757	21	15636	0		2	Solyc04g064770.1,Solyc09g090630.1
GO:0016762	xyloglucan:xyloglucosyl transferase activity	molecular_function	0.30786	1	3	757	41	15636	2	Solyc07g009380.2,Solyc04g008210.1	1	Solyc07g052980.2
GO:0048046	apoplast	cellular_component	0.30786	1	3	757	41	15636	2	Solyc07g009380.2,Solyc04g008210.1	1	Solyc07g052980.2
GO:0030153	bacteriocin immunity	biological_process	0.30801	1	1	757	7	15636	0		1	Solyc05g009880.2
GO:0000272	polysaccharide catabolic process	biological_process	0.31013	1	2	757	22	15636	2	Solyc08g007130.2,Solyc11g005080.1	0
GO:0072351	tricarboxylic acid biosynthetic process	biological_process	0.3113	1	1	757	7	15636	1	Solyc01g100490.2	0
GO:0033554	cellular response to stress	biological_process	0.31238	1	18	757	323	15636	7	Solyc02g065680.2,Solyc03g005660.2,Solyc04g081230.2,Solyc01g102290.2,Solyc03g115230.2,Solyc01g005220.2,Solyc03g007760.2	11	Solyc01g074000.2,Solyc12g056540.1,Solyc10g008910.1,Solyc02g077480.1,Solyc01g079110.2,Solyc10g055770.1,Solyc11g008540.1,Solyc09g075790.2,Solyc01g086820.2,Solyc12g056400.1,Solyc03g111680.2
GO:0005618	cell wall	cellular_component	0.31238	1	8	757	130	15636	4	Solyc07g009380.2,Solyc04g081230.2,Solyc01g079180.2,Solyc04g008210.1	4	Solyc07g052980.2,Solyc05g047590.2,Solyc02g075620.2,Solyc09g075350.2
GO:0044700	single organism signaling	biological_process	0.31272	1	29	757	530	15636	23	Solyc05g050750.1,Solyc08g080540.2,Solyc10g074740.1,Solyc10g008040.2,Solyc06g007440.2,Solyc12g017430.1,Solyc01g073860.2,Solyc09g090470.2,Solyc01g099580.1,Solyc01g073820.2,Solyc11g018690.1,Solyc01g073840.1,Solyc01g100350.2,Solyc01g073830.1,Solyc05g052270.1,Solyc12g015770.1,Solyc11g042820.1,Solyc02g077970.2,Solyc02g087280.2,Solyc08g067310.1,Solyc09g018280.1,Solyc05g005460.2,Solyc01g073710.2	6	Solyc08g061560.2,Solyc06g060300.1,Solyc11g072820.1,Solyc04g064940.2,Solyc03g118810.1,Solyc08g061910.2
GO:0016703	oxidoreductase activity, acting on single donors with incorporation of molecular oxygen, incorporation of one atom of oxygen (internal monooxygenases or internal mixed function oxidases)	molecular_function	0.3131	1	1	757	7	15636	1	Solyc01g105370.2	0
GO:0016717	oxidoreductase activity, acting on paired donors, with oxidation of a pair of donors resulting in the reduction of molecular oxygen to two molecules of water	molecular_function	0.31378	1	2	757	22	15636	2	Solyc12g044950.1,Solyc04g040120.1	0
GO:0008236	serine-type peptidase activity	molecular_function	0.3138	1	12	757	208	15636	7	Solyc03g044150.2,Solyc01g108490.2,Solyc09g075140.2,Solyc11g066590.1,Solyc08g079980.1,Solyc07g005190.2,Solyc09g007640.2	5	Solyc03g118370.2,Solyc12g088760.1,Solyc04g015340.2,Solyc01g087970.2,Solyc08g079860.1
GO:0017171	serine hydrolase activity	molecular_function	0.3138	1	12	757	208	15636	7	Solyc09g007640.2,Solyc07g005190.2,Solyc08g079980.1,Solyc11g066590.1,Solyc09g075140.2,Solyc01g108490.2,Solyc03g044150.2	5	Solyc08g079860.1,Solyc01g087970.2,Solyc04g015340.2,Solyc12g088760.1,Solyc03g118370.2
GO:0016903	oxidoreductase activity, acting on the aldehyde or oxo group of donors	molecular_function	0.31405	1	3	757	42	15636	2	Solyc06g059850.1,Solyc10g017510.2	1	Solyc06g074390.2
GO:0008883	glutamyl-tRNA reductase activity	molecular_function	0.31584	1	1	757	7	15636	1	Solyc10g017510.2	0
GO:0023052	signaling	biological_process	0.31608	1	29	757	531	15636	23	Solyc01g100350.2,Solyc01g073840.1,Solyc11g018690.1,Solyc01g099580.1,Solyc01g073820.2,Solyc01g073860.2,Solyc09g090470.2,Solyc06g007440.2,Solyc12g017430.1,Solyc10g008040.2,Solyc08g080540.2,Solyc05g050750.1,Solyc10g074740.1,Solyc09g018280.1,Solyc05g005460.2,Solyc01g073710.2,Solyc08g067310.1,Solyc02g087280.2,Solyc02g077970.2,Solyc12g015770.1,Solyc11g042820.1,Solyc01g073830.1,Solyc05g052270.1	6	Solyc11g072820.1,Solyc06g060300.1,Solyc08g061560.2,Solyc08g061910.2,Solyc03g118810.1,Solyc04g064940.2
GO:0006818	hydrogen transport	biological_process	0.31635	1	10	757	170	15636	8	Solyc01g089960.2,Solyc02g084360.2,Solyc04g011750.2,Solyc12g098900.1,Solyc09g005860.2,Solyc07g006890.1,Solyc11g020280.1,Solyc03g096760.1	2	Solyc06g068240.2,Solyc01g098740.2
GO:0015992	proton transport	biological_process	0.31635	1	10	757	170	15636	8	Solyc09g005860.2,Solyc02g084360.2,Solyc01g089960.2,Solyc04g011750.2,Solyc12g098900.1,Solyc03g096760.1,Solyc11g020280.1,Solyc07g006890.1	2	Solyc01g098740.2,Solyc06g068240.2
GO:0007218	neuropeptide signaling pathway	biological_process	0.31706	1	1	757	8	15636	0		1	Solyc04g064940.2
GO:0004478	methionine adenosyltransferase activity	molecular_function	0.31744	1	1	757	7	15636	1	Solyc12g099000.1	0
GO:0006556	S-adenosylmethionine biosynthetic process	biological_process	0.31744	1	1	757	7	15636	1	Solyc12g099000.1	0
GO:0046500	S-adenosylmethionine metabolic process	biological_process	0.31744	1	1	757	7	15636	1	Solyc12g099000.1	0
GO:0004879	RNA polymerase II transcription factor activity, ligand-activated sequence-specific DNA binding	molecular_function	0.31799	1	1	757	9	15636	1	Solyc12g017430.1	0
GO:0004882	androgen receptor activity	molecular_function	0.31799	1	1	757	9	15636	1	Solyc12g017430.1	0
GO:0030518	intracellular steroid hormone receptor signaling pathway	biological_process	0.31799	1	1	757	9	15636	1	Solyc12g017430.1	0
GO:0030521	androgen receptor signaling pathway	biological_process	0.31799	1	1	757	9	15636	1	Solyc12g017430.1	0
GO:0030522	intracellular receptor signaling pathway	biological_process	0.31799	1	1	757	9	15636	1	Solyc12g017430.1	0
GO:0098531	transcription factor activity, direct ligand regulated sequence-specific DNA binding	molecular_function	0.31799	1	1	757	9	15636	1	Solyc12g017430.1	0
GO:0016407	acetyltransferase activity	molecular_function	0.31935	1	5	757	75	15636	3	Solyc08g068690.1,Solyc07g065340.1,Solyc07g053890.2	2	Solyc09g082220.1,Solyc02g092460.2
GO:0005741	mitochondrial outer membrane	cellular_component	0.31994	1	3	757	43	15636	0		3	Solyc01g096370.2,Solyc03g113210.2,Solyc07g056360.1
GO:0031968	organelle outer membrane	cellular_component	0.31994	1	3	757	43	15636	0		3	Solyc01g096370.2,Solyc07g056360.1,Solyc03g113210.2
GO:0015994	chlorophyll metabolic process	biological_process	0.32019	1	3	757	37	15636	2	Solyc01g108540.2,Solyc09g075300.2	1	Solyc01g066470.2
GO:0006754	ATP biosynthetic process	biological_process	0.32109	1	5	757	76	15636	4	Solyc07g006890.1,Solyc12g098900.1,Solyc04g011750.2,Solyc11g020280.1	1	Solyc01g098740.2
GO:0009628	response to abiotic stimulus	biological_process	0.32455	1	2	757	22	15636	2	Solyc02g084840.2,Solyc04g082200.2	0
GO:0019031	viral envelope	cellular_component	0.32541	1	7	757	113	15636	5	Solyc11g066840.1,Solyc04g074500.2,Solyc02g077950.1,Solyc03g080060.1,Solyc01g094410.2	2	Solyc07g065410.1,Solyc02g085130.2
GO:0036338	viral membrane	cellular_component	0.32541	1	7	757	113	15636	5	Solyc01g094410.2,Solyc03g080060.1,Solyc02g077950.1,Solyc04g074500.2,Solyc11g066840.1	2	Solyc02g085130.2,Solyc07g065410.1
GO:0051087	chaperone binding	molecular_function	0.32564	1	2	757	24	15636	1	Solyc06g072430.1	1	Solyc07g045080.2
GO:0003747	translation release factor activity	molecular_function	0.32629	1	1	757	9	15636	1	Solyc12g049380.1	0
GO:0008079	translation termination factor activity	molecular_function	0.32629	1	1	757	9	15636	1	Solyc12g049380.1	0
GO:0008964	phosphoenolpyruvate carboxylase activity	molecular_function	0.32647	1	1	757	8	15636	1	Solyc07g055060.2	0
GO:0016888	endodeoxyribonuclease activity, producing 5'-phosphomonoesters	molecular_function	0.32814	1	2	757	24	15636	2	Solyc07g063120.2,Solyc03g119060.2	0
GO:0044459	plasma membrane part	cellular_component	0.32819	1	6	757	93	15636	3	Solyc10g005100.2,Solyc05g015640.2,Solyc08g080540.2	3	Solyc04g008650.2,Solyc06g082610.2,Solyc12g088760.1
GO:0016837	carbon-oxygen lyase activity, acting on polysaccharides	molecular_function	0.32858	1	1	757	8	15636	1	Solyc11g005080.1	0
GO:0007224	smoothened signaling pathway	biological_process	0.33285	1	1	757	8	15636	0		1	Solyc08g061560.2
GO:0009152	purine ribonucleotide biosynthetic process	biological_process	0.33326	1	6	757	97	15636	5	Solyc11g020280.1,Solyc07g006890.1,Solyc04g011750.2,Solyc12g098900.1,Solyc01g073710.2	1	Solyc01g098740.2
GO:0006520	cellular amino acid metabolic process	biological_process	0.33594	1	11	757	199	15636	9	Solyc11g013810.1,Solyc07g053280.2,Solyc12g014100.1,Solyc03g083440.2,Solyc07g065340.1,Solyc10g049970.1,Solyc02g089120.2,Solyc07g053180.2,Solyc11g066840.1	2	Solyc02g067930.2,Solyc05g055730.2
GO:0004519	endonuclease activity	molecular_function	0.33744	1	7	757	122	15636	3	Solyc03g119060.2,Solyc07g063120.2,Solyc05g007950.2	4	Solyc01g096370.2,Solyc07g006560.2,Solyc08g075870.2,Solyc09g075790.2
GO:0004867	serine-type endopeptidase inhibitor activity	molecular_function	0.33787	1	3	757	46	15636	0		3	Solyc09g083440.2,Solyc11g021060.1,Solyc09g084440.2
GO:0009081	branched-chain amino acid metabolic process	biological_process	0.33867	1	1	757	9	15636	1	Solyc07g053280.2	0
GO:0009082	branched-chain amino acid biosynthetic process	biological_process	0.33867	1	1	757	9	15636	1	Solyc07g053280.2	0
GO:0016627	oxidoreductase activity, acting on the CH-CH group of donors	molecular_function	0.34128	1	5	757	79	15636	3	Solyc11g011340.1,Solyc09g072750.2,Solyc11g006290.1	2	Solyc05g054490.2,Solyc10g086500.1
GO:0005048	signal sequence binding	molecular_function	0.34247	1	1	757	9	15636	1	Solyc10g079120.1	0
GO:0098798	mitochondrial protein complex	cellular_component	0.34322	1	5	757	80	15636	4	Solyc07g006890.1,Solyc04g011750.2,Solyc11g005290.1,Solyc11g020280.1	1	Solyc01g098740.2
GO:0016874	ligase activity	molecular_function	0.34348	1	7	757	125	15636	6	Solyc01g101130.2,Solyc11g013810.1,Solyc10g008040.2,Solyc05g054860.1,Solyc02g089120.2,Solyc11g066840.1	1	Solyc02g067930.2
GO:0009653	anatomical structure morphogenesis	biological_process	0.34366	1	5	757	79	15636	5	Solyc06g076020.2,Solyc11g066100.1,Solyc12g017460.1,Solyc04g011440.2,Solyc01g107520.2	0
GO:0016160	amylase activity	molecular_function	0.34376	1	1	757	8	15636	1	Solyc08g007130.2	0
GO:0071941	nitrogen cycle metabolic process	biological_process	0.34401	1	1	757	8	15636	1	Solyc04g074880.2	0
GO:0046486	glycerolipid metabolic process	biological_process	0.34507	1	5	757	79	15636	4	Solyc07g053890.2,Solyc03g123570.2,Solyc07g017510.2,Solyc01g095930.2	1	Solyc01g066470.2
GO:0016052	carbohydrate catabolic process	biological_process	0.34582	1	4	757	62	15636	4	Solyc08g007130.2,Solyc11g007690.1,Solyc02g084440.2,Solyc11g005080.1	0
GO:0003707	steroid hormone receptor activity	molecular_function	0.34647	1	1	757	10	15636	1	Solyc12g017430.1	0
GO:0004860	protein kinase inhibitor activity	molecular_function	0.34656	1	1	757	9	15636	1	Solyc12g017910.1	0
GO:0019210	kinase inhibitor activity	molecular_function	0.34656	1	1	757	9	15636	1	Solyc12g017910.1	0
GO:0016054	organic acid catabolic process	biological_process	0.34728	1	2	757	25	15636	2	Solyc12g014100.1,Solyc10g049970.1	0
GO:0046395	carboxylic acid catabolic process	biological_process	0.34728	1	2	757	25	15636	2	Solyc10g049970.1,Solyc12g014100.1	0
GO:0030076	light-harvesting complex	cellular_component	0.34763	1	1	757	8	15636	0		1	Solyc06g074730.2
GO:0006508	proteolysis	biological_process	0.34775	1	33	757	647	15636	18	Solyc03g083330.2,Solyc03g096670.2,Solyc07g005190.2,Solyc03g044150.2,Solyc11g005080.1,Solyc09g075140.2,Solyc09g007640.2,Solyc02g093040.2,Solyc08g080590.2,Solyc12g017910.1,Solyc08g079980.1,Solyc07g022830.2,Solyc11g011440.1,Solyc01g005870.1,Solyc11g066590.1,Solyc04g009380.1,Solyc08g080640.1,Solyc01g108490.2	15	Solyc04g015340.2,Solyc12g088760.1,Solyc01g096450.2,Solyc03g117690.2,Solyc08g079860.1,Solyc01g087970.2,Solyc03g096830.2,Solyc03g005280.2,Solyc06g074000.1,Solyc03g118370.2,Solyc11g061960.1,Solyc01g110110.2,Solyc12g087940.1,Solyc09g091430.2,Solyc01g096040.2
GO:0043085	positive regulation of catalytic activity	biological_process	0.34779	1	1	757	9	15636	1	Solyc07g022830.2	0
GO:0005375	copper ion transmembrane transporter activity	molecular_function	0.34893	1	1	757	8	15636	1	Solyc06g054270.2	0
GO:0035434	copper ion transmembrane transport	biological_process	0.34893	1	1	757	8	15636	1	Solyc06g054270.2	0
GO:0006891	intra-Golgi vesicle-mediated transport	biological_process	0.34947	1	2	757	27	15636	1	Solyc11g066840.1	1	Solyc01g110190.2
GO:0004402	histone acetyltransferase activity	molecular_function	0.35179	1	1	757	9	15636	0		1	Solyc02g092460.2
GO:0034212	peptide N-acetyltransferase activity	molecular_function	0.35179	1	1	757	9	15636	0		1	Solyc02g092460.2
GO:0061733	peptide-lysine-N-acetyltransferase activity	molecular_function	0.35179	1	1	757	9	15636	0		1	Solyc02g092460.2
GO:0019104	DNA N-glycosylase activity	molecular_function	0.35614	1	1	757	10	15636	0		1	Solyc09g075790.2
GO:0004536	deoxyribonuclease activity	molecular_function	0.35641	1	3	757	44	15636	2	Solyc03g119060.2,Solyc07g063120.2	1	Solyc09g075790.2
GO:0005779	integral component of peroxisomal membrane	cellular_component	0.35684	1	1	757	9	15636	0		1	Solyc03g113090.2
GO:0031231	intrinsic component of peroxisomal membrane	cellular_component	0.35684	1	1	757	9	15636	0		1	Solyc03g113090.2
GO:0098542	defense response to other organism	biological_process	0.35751	1	4	757	64	15636	4	Solyc01g060070.2,Solyc05g005460.2,Solyc10g083170.1,Solyc01g097280.2	0
GO:0046034	ATP metabolic process	biological_process	0.35793	1	8	757	138	15636	7	Solyc11g007690.1,Solyc11g005290.1,Solyc12g098900.1,Solyc04g011750.2,Solyc11g020280.1,Solyc02g084440.2,Solyc07g006890.1	1	Solyc01g098740.2
GO:0070206	protein trimerization	biological_process	0.35847	1	1	757	10	15636	0		1	Solyc05g010590.2
GO:0032787	monocarboxylic acid metabolic process	biological_process	0.35936	1	10	757	172	15636	6	Solyc02g084440.2,Solyc03g111120.2,Solyc11g011340.1,Solyc01g108600.2,Solyc11g007690.1,Solyc01g100490.2	4	Solyc05g009270.2,Solyc01g088400.2,Solyc05g013220.2,Solyc01g073640.2
GO:0008168	methyltransferase activity	molecular_function	0.35943	1	16	757	293	15636	8	Solyc05g014120.1,Solyc03g120730.2,Solyc10g055680.1,Solyc03g083330.2,Solyc04g040230.1,Solyc12g040790.1,Solyc03g083910.2,Solyc12g014500.1	8	Solyc09g059170.1,Solyc09g090630.1,Solyc11g012860.1,Solyc04g063210.2,Solyc04g064770.1,Solyc02g087860.2,Solyc10g055770.1,Solyc08g075870.2
GO:0006072	glycerol-3-phosphate metabolic process	biological_process	0.36188	1	1	757	9	15636	0		1	Solyc02g067930.2
GO:0046168	glycerol-3-phosphate catabolic process	biological_process	0.36188	1	1	757	9	15636	0		1	Solyc02g067930.2
GO:0052646	alditol phosphate metabolic process	biological_process	0.36188	1	1	757	9	15636	0		1	Solyc02g067930.2
GO:0005740	mitochondrial envelope	cellular_component	0.36262	1	8	757	141	15636	4	Solyc11g020280.1,Solyc07g006890.1,Solyc11g005290.1,Solyc04g011750.2	4	Solyc01g096370.2,Solyc01g098740.2,Solyc07g056360.1,Solyc03g113210.2
GO:0015276	ligand-gated ion channel activity	molecular_function	0.36295	1	4	757	62	15636	3	Solyc06g072700.2,Solyc05g053080.2,Solyc08g082230.2	1	Solyc03g007010.2
GO:0022834	ligand-gated channel activity	molecular_function	0.36295	1	4	757	62	15636	3	Solyc08g082230.2,Solyc05g053080.2,Solyc06g072700.2	1	Solyc03g007010.2
GO:0010604	positive regulation of macromolecule metabolic process	biological_process	0.36401	1	3	757	45	15636	2	Solyc05g053080.2,Solyc12g056650.1	1	Solyc06g076050.2
GO:0042157	lipoprotein metabolic process	biological_process	0.36441	1	3	757	43	15636	3	Solyc03g116390.2,Solyc12g098900.1,Solyc02g077970.2	0
GO:0030054	cell junction	cellular_component	0.36517	1	1	757	9	15636	0		1	Solyc06g074000.1
GO:0009142	nucleoside triphosphate biosynthetic process	biological_process	0.36664	1	5	757	82	15636	4	Solyc04g011750.2,Solyc12g098900.1,Solyc07g006890.1,Solyc11g020280.1	1	Solyc01g098740.2
GO:0009145	purine nucleoside triphosphate biosynthetic process	biological_process	0.36664	1	5	757	82	15636	4	Solyc04g011750.2,Solyc12g098900.1,Solyc07g006890.1,Solyc11g020280.1	1	Solyc01g098740.2
GO:0009201	ribonucleoside triphosphate biosynthetic process	biological_process	0.36664	1	5	757	82	15636	4	Solyc11g020280.1,Solyc04g011750.2,Solyc12g098900.1,Solyc07g006890.1	1	Solyc01g098740.2
GO:0009206	purine ribonucleoside triphosphate biosynthetic process	biological_process	0.36664	1	5	757	82	15636	4	Solyc11g020280.1,Solyc07g006890.1,Solyc12g098900.1,Solyc04g011750.2	1	Solyc01g098740.2
GO:0019201	nucleotide kinase activity	molecular_function	0.3675	1	2	757	28	15636	2	Solyc03g007760.2,Solyc11g018690.1	0
GO:0007010	cytoskeleton organization	biological_process	0.36759	1	9	757	163	15636	1	Solyc11g012660.1	8	Solyc06g074000.1,Solyc06g082610.2,Solyc03g120840.1,Solyc04g008650.2,Solyc04g008040.2,Solyc08g082650.2,Solyc12g005050.1,Solyc11g012860.1
GO:0006749	glutathione metabolic process	biological_process	0.36818	1	1	757	9	15636	1	Solyc05g054860.1	0
GO:0042626	ATPase activity, coupled to transmembrane movement of substances	molecular_function	0.36883	1	5	757	80	15636	4	Solyc03g093650.2,Solyc03g120980.2,Solyc08g080640.1,Solyc05g051530.2	1	Solyc09g083380.2
GO:0043492	ATPase activity, coupled to movement of substances	molecular_function	0.36883	1	5	757	80	15636	4	Solyc05g051530.2,Solyc03g093650.2,Solyc03g120980.2,Solyc08g080640.1	1	Solyc09g083380.2
GO:0016624	oxidoreductase activity, acting on the aldehyde or oxo group of donors, disulfide as acceptor	molecular_function	0.36893	1	1	757	10	15636	1	Solyc06g059850.1	0
GO:0006164	purine nucleotide biosynthetic process	biological_process	0.37062	1	6	757	101	15636	5	Solyc04g011750.2,Solyc01g073710.2,Solyc12g098900.1,Solyc07g006890.1,Solyc11g020280.1	1	Solyc01g098740.2
GO:0009127	purine nucleoside monophosphate biosynthetic process	biological_process	0.37063	1	5	757	81	15636	4	Solyc11g020280.1,Solyc12g098900.1,Solyc04g011750.2,Solyc07g006890.1	1	Solyc01g098740.2
GO:0009168	purine ribonucleoside monophosphate biosynthetic process	biological_process	0.37063	1	5	757	81	15636	4	Solyc11g020280.1,Solyc07g006890.1,Solyc04g011750.2,Solyc12g098900.1	1	Solyc01g098740.2
GO:0016757	transferase activity, transferring glycosyl groups	molecular_function	0.37068	1	27	757	481	15636	12	Solyc09g092490.2,Solyc08g006410.2,Solyc05g013580.2,Solyc12g015770.1,Solyc07g065660.2,Solyc08g082670.2,Solyc06g075440.1,Solyc11g071620.1,Solyc07g009380.2,Solyc04g008210.1,Solyc08g082640.2,Solyc02g088500.1	15	Solyc04g008330.1,Solyc05g012510.2,Solyc08g082650.2,Solyc07g043490.1,Solyc01g107820.2,Solyc08g082660.2,Solyc12g057080.1,Solyc10g085240.1,Solyc07g052980.2,Solyc07g043480.1,Solyc02g093430.2,Solyc02g065530.2,Solyc11g066680.1,Solyc09g059170.1,Solyc10g079350.1
GO:0009260	ribonucleotide biosynthetic process	biological_process	0.37342	1	6	757	102	15636	5	Solyc01g073710.2,Solyc04g011750.2,Solyc12g098900.1,Solyc07g006890.1,Solyc11g020280.1	1	Solyc01g098740.2
GO:0046390	ribose phosphate biosynthetic process	biological_process	0.37342	1	6	757	102	15636	5	Solyc04g011750.2,Solyc01g073710.2,Solyc12g098900.1,Solyc07g006890.1,Solyc11g020280.1	1	Solyc01g098740.2
GO:0015643	toxic substance binding	molecular_function	0.37345	1	1	757	9	15636	0		1	Solyc05g009880.2
GO:0051184	cofactor transporter activity	molecular_function	0.37507	1	1	757	10	15636	1	Solyc12g057100.1	0
GO:0004611	phosphoenolpyruvate carboxykinase activity	molecular_function	0.37536	1	1	757	10	15636	1	Solyc07g055060.2	0
GO:0051287	NAD binding	molecular_function	0.37665	1	6	757	105	15636	2	Solyc11g011340.1,Solyc02g086880.2	4	Solyc02g088690.2,Solyc05g007060.2,Solyc02g078850.1,Solyc02g067930.2
GO:0008654	phospholipid biosynthetic process	biological_process	0.37968	1	3	757	47	15636	2	Solyc06g075440.1,Solyc05g051850.2	1	Solyc01g094870.1
GO:0005778	peroxisomal membrane	cellular_component	0.38016	1	1	757	10	15636	0		1	Solyc03g113090.2
GO:0007031	peroxisome organization	biological_process	0.38016	1	1	757	10	15636	0		1	Solyc03g113090.2
GO:0031903	microbody membrane	cellular_component	0.38016	1	1	757	10	15636	0		1	Solyc03g113090.2
GO:0044438	microbody part	cellular_component	0.38016	1	1	757	10	15636	0		1	Solyc03g113090.2
GO:0044439	peroxisomal part	cellular_component	0.38016	1	1	757	10	15636	0		1	Solyc03g113090.2
GO:0044455	mitochondrial membrane part	cellular_component	0.38104	1	5	757	84	15636	4	Solyc11g005290.1,Solyc11g020280.1,Solyc07g006890.1,Solyc04g011750.2	1	Solyc01g098740.2
GO:0009262	deoxyribonucleotide metabolic process	biological_process	0.38179	1	1	757	10	15636	0		1	Solyc02g070210.2
GO:0016788	hydrolase activity, acting on ester bonds	molecular_function	0.38206	1	30	757	573	15636	15	Solyc12g017460.1,Solyc12g039070.1,Solyc02g073580.1,Solyc11g018690.1,Solyc07g064720.2,Solyc03g005660.2,Solyc01g079180.2,Solyc01g108540.2,Solyc10g079410.1,Solyc03g119060.2,Solyc05g007950.2,Solyc01g094410.2,Solyc09g075300.2,Solyc07g063120.2,Solyc10g079610.1	15	Solyc02g075620.2,Solyc06g062370.2,Solyc01g008790.2,Solyc02g070210.2,Solyc05g047590.2,Solyc03g019670.2,Solyc07g006560.2,Solyc11g006250.1,Solyc02g084350.2,Solyc07g055740.1,Solyc09g075350.2,Solyc09g075790.2,Solyc08g075870.2,Solyc01g096370.2,Solyc01g066470.2
GO:0010942	positive regulation of cell death	biological_process	0.3831	1	1	757	10	15636	1	Solyc04g011750.2	0
GO:0043065	positive regulation of apoptotic process	biological_process	0.3831	1	1	757	10	15636	1	Solyc04g011750.2	0
GO:0043068	positive regulation of programmed cell death	biological_process	0.3831	1	1	757	10	15636	1	Solyc04g011750.2	0
GO:0005496	steroid binding	molecular_function	0.38394	1	1	757	11	15636	1	Solyc12g017430.1	0
GO:0006289	nucleotide-excision repair	biological_process	0.38526	1	1	757	11	15636	0		1	Solyc09g075790.2
GO:0008289	lipid binding	molecular_function	0.38545	1	5	757	86	15636	4	Solyc02g077970.2,Solyc12g098900.1,Solyc03g116390.2,Solyc12g017430.1	1	Solyc03g098200.2
GO:0005096	GTPase activator activity	molecular_function	0.38975	1	2	757	28	15636	2	Solyc12g015770.1,Solyc02g087000.2	0
GO:0045095	keratin filament	cellular_component	0.39182	1	1	757	9	15636	1	Solyc02g093360.2	0
GO:0007049	cell cycle	biological_process	0.39236	1	12	757	222	15636	3	Solyc12g017910.1,Solyc07g052670.2,Solyc08g080540.2	9	Solyc12g005050.1,Solyc11g012860.1,Solyc01g074000.2,Solyc12g056540.1,Solyc01g079110.2,Solyc06g061020.2,Solyc02g077480.1,Solyc01g086820.2,Solyc10g008910.1
GO:0009144	purine nucleoside triphosphate metabolic process	biological_process	0.39274	1	8	757	144	15636	7	Solyc12g098900.1,Solyc04g011750.2,Solyc11g005290.1,Solyc11g007690.1,Solyc07g006890.1,Solyc02g084440.2,Solyc11g020280.1	1	Solyc01g098740.2
GO:0009199	ribonucleoside triphosphate metabolic process	biological_process	0.39274	1	8	757	144	15636	7	Solyc04g011750.2,Solyc12g098900.1,Solyc11g005290.1,Solyc11g007690.1,Solyc07g006890.1,Solyc02g084440.2,Solyc11g020280.1	1	Solyc01g098740.2
GO:0009205	purine ribonucleoside triphosphate metabolic process	biological_process	0.39274	1	8	757	144	15636	7	Solyc11g020280.1,Solyc02g084440.2,Solyc07g006890.1,Solyc11g005290.1,Solyc11g007690.1,Solyc12g098900.1,Solyc04g011750.2	1	Solyc01g098740.2
GO:0018205	peptidyl-lysine modification	biological_process	0.39304	1	2	757	26	15636	0		2	Solyc04g064770.1,Solyc09g090630.1
GO:0016741	transferase activity, transferring one-carbon groups	molecular_function	0.39318	1	16	757	300	15636	8	Solyc04g040230.1,Solyc12g014500.1,Solyc03g083910.2,Solyc12g040790.1,Solyc03g120730.2,Solyc05g014120.1,Solyc03g083330.2,Solyc10g055680.1	8	Solyc02g087860.2,Solyc04g064770.1,Solyc08g075870.2,Solyc10g055770.1,Solyc09g059170.1,Solyc04g063210.2,Solyc11g012860.1,Solyc09g090630.1
GO:0008272	sulfate transport	biological_process	0.39469	1	1	757	13	15636	1	Solyc09g065560.2	0
GO:0015116	sulfate transmembrane transporter activity	molecular_function	0.39469	1	1	757	13	15636	1	Solyc09g065560.2	0
GO:0009126	purine nucleoside monophosphate metabolic process	biological_process	0.39579	1	8	757	143	15636	7	Solyc12g098900.1,Solyc04g011750.2,Solyc11g005290.1,Solyc11g007690.1,Solyc07g006890.1,Solyc02g084440.2,Solyc11g020280.1	1	Solyc01g098740.2
GO:0009167	purine ribonucleoside monophosphate metabolic process	biological_process	0.39579	1	8	757	143	15636	7	Solyc11g020280.1,Solyc02g084440.2,Solyc07g006890.1,Solyc11g007690.1,Solyc11g005290.1,Solyc12g098900.1,Solyc04g011750.2	1	Solyc01g098740.2
GO:1901617	organic hydroxy compound biosynthetic process	biological_process	0.39601	1	1	757	11	15636	1	Solyc05g051850.2	0
GO:0006020	inositol metabolic process	biological_process	0.39678	1	1	757	12	15636	1	Solyc05g051850.2	0
GO:0006464	cellular protein modification process	biological_process	0.39788	1	57	757	1092	15636	30	Solyc09g083090.2,Solyc02g072470.2,Solyc10g081910.1,Solyc04g009640.2,Solyc02g093360.2,Solyc05g054860.1,Solyc12g040790.1,Solyc07g056410.2,Solyc08g069180.2,Solyc03g082470.2,Solyc08g067310.1,Solyc02g079740.1,Solyc06g007440.2,Solyc12g010670.1,Solyc12g089160.1,Solyc03g005130.1,Solyc09g025270.2,Solyc05g052270.1,Solyc09g018280.1,Solyc03g006080.2,Solyc11g010700.1,Solyc11g020280.1,Solyc05g013580.2,Solyc06g…	27	Solyc03g093330.2,Solyc03g118510.2,Solyc03g026040.2,Solyc04g008650.2,Solyc10g008410.1,Solyc01g094020.2,Solyc11g007250.1,Solyc01g107650.2,Solyc12g038920.1,Solyc09g009380.2,Solyc12g088820.1,Solyc04g079690.2,Solyc04g005600.1,Solyc06g082610.2,Solyc03g114310.2,Solyc09g090630.1,Solyc05g008020.2,Solyc04g064940.2,Solyc04g064770.1,Solyc04g078590.2,Solyc09g008860.2,Solyc10g085670.1,Solyc12g044840.1,Solyc02g…
GO:0036211	protein modification process	biological_process	0.39788	1	57	757	1092	15636	30	Solyc12g089160.1,Solyc12g010670.1,Solyc03g005130.1,Solyc02g079740.1,Solyc06g007440.2,Solyc12g040790.1,Solyc08g069180.2,Solyc07g056410.2,Solyc08g067310.1,Solyc03g082470.2,Solyc04g009640.2,Solyc02g072470.2,Solyc10g081910.1,Solyc09g083090.2,Solyc05g054860.1,Solyc02g093360.2,Solyc10g055680.1,Solyc03g080060.1,Solyc09g014720.1,Solyc06g069650.2,Solyc06g065260.2,Solyc02g089900.1,Solyc02g068820.1,Solyc03g…	27	Solyc09g090630.1,Solyc05g008020.2,Solyc12g088820.1,Solyc04g005600.1,Solyc04g079690.2,Solyc03g114310.2,Solyc06g082610.2,Solyc11g007250.1,Solyc01g107650.2,Solyc12g038920.1,Solyc09g009380.2,Solyc03g093330.2,Solyc03g118510.2,Solyc04g008650.2,Solyc03g026040.2,Solyc01g094020.2,Solyc10g008410.1,Solyc09g011990.1,Solyc03g112580.2,Solyc02g093430.2,Solyc03g006030.2,Solyc09g008860.2,Solyc10g085670.1,Solyc12g…
GO:0003684	damaged DNA binding	molecular_function	0.39873	1	1	757	12	15636	0		1	Solyc09g075790.2
GO:0004026	alcohol O-acetyltransferase activity	molecular_function	0.39881	1	1	757	10	15636	1	Solyc07g053890.2	0
GO:0034318	alcohol O-acyltransferase activity	molecular_function	0.39881	1	1	757	10	15636	1	Solyc07g053890.2	0
GO:0000103	sulfate assimilation	biological_process	0.3992	1	1	757	10	15636	1	Solyc11g018690.1	0
GO:0004020	adenylylsulfate kinase activity	molecular_function	0.3992	1	1	757	10	15636	1	Solyc11g018690.1	0
GO:0033014	tetrapyrrole biosynthetic process	biological_process	0.39929	1	6	757	106	15636	5	Solyc02g086490.2,Solyc10g079210.1,Solyc05g053080.2,Solyc10g017510.2,Solyc11g011340.1	1	Solyc01g098740.2
GO:1901615	organic hydroxy compound metabolic process	biological_process	0.40086	1	3	757	48	15636	3	Solyc05g051850.2,Solyc07g053890.2,Solyc04g071620.2	0
GO:0006090	pyruvate metabolic process	biological_process	0.40292	1	2	757	30	15636	2	Solyc02g084440.2,Solyc11g007690.1	0
GO:0006096	glycolytic process	biological_process	0.40292	1	2	757	30	15636	2	Solyc11g007690.1,Solyc02g084440.2	0
GO:0006757	ATP generation from ADP	biological_process	0.40292	1	2	757	30	15636	2	Solyc02g084440.2,Solyc11g007690.1	0
GO:0009135	purine nucleoside diphosphate metabolic process	biological_process	0.40292	1	2	757	30	15636	2	Solyc02g084440.2,Solyc11g007690.1	0
GO:0009179	purine ribonucleoside diphosphate metabolic process	biological_process	0.40292	1	2	757	30	15636	2	Solyc02g084440.2,Solyc11g007690.1	0
GO:0009185	ribonucleoside diphosphate metabolic process	biological_process	0.40292	1	2	757	30	15636	2	Solyc02g084440.2,Solyc11g007690.1	0
GO:0046031	ADP metabolic process	biological_process	0.40292	1	2	757	30	15636	2	Solyc11g007690.1,Solyc02g084440.2	0
GO:0034599	cellular response to oxidative stress	biological_process	0.40305	1	1	757	11	15636	0		1	Solyc12g056400.1
GO:0006935	chemotaxis	biological_process	0.40541	1	2	757	28	15636	1	Solyc01g107520.2	1	Solyc08g061910.2
GO:0042330	taxis	biological_process	0.40541	1	2	757	28	15636	1	Solyc01g107520.2	1	Solyc08g061910.2
GO:0005351	sugar:proton symporter activity	molecular_function	0.40719	1	1	757	10	15636	1	Solyc04g074880.2	0
GO:0005402	cation:sugar symporter activity	molecular_function	0.40719	1	1	757	10	15636	1	Solyc04g074880.2	0
GO:0015295	solute:proton symporter activity	molecular_function	0.40719	1	1	757	10	15636	1	Solyc04g074880.2	0
GO:0051119	sugar transmembrane transporter activity	molecular_function	0.40719	1	1	757	10	15636	1	Solyc04g074880.2	0
GO:0004332	fructose-bisphosphate aldolase activity	molecular_function	0.40898	1	1	757	11	15636	1	Solyc02g084440.2	0
GO:0006383	transcription from RNA polymerase III promoter	biological_process	0.40905	1	2	757	30	15636	2	Solyc06g072700.2,Solyc08g077780.2	0
GO:0003777	microtubule motor activity	molecular_function	0.41086	1	1	757	13	15636	0		1	Solyc11g072820.1
GO:0019637	organophosphate metabolic process	biological_process	0.41103	1	18	757	347	15636	12	Solyc05g051850.2,Solyc11g005290.1,Solyc11g007690.1,Solyc06g075440.1,Solyc07g006890.1,Solyc03g123570.2,Solyc12g098900.1,Solyc04g011750.2,Solyc11g020280.1,Solyc02g084440.2,Solyc07g017510.2,Solyc01g073710.2	6	Solyc01g098740.2,Solyc02g070210.2,Solyc02g067930.2,Solyc02g084350.2,Solyc01g094870.1,Solyc01g066470.2
GO:0009117	nucleotide metabolic process	biological_process	0.41154	1	11	757	207	15636	8	Solyc02g084440.2,Solyc11g020280.1,Solyc07g006890.1,Solyc01g073710.2,Solyc11g005290.1,Solyc11g007690.1,Solyc12g098900.1,Solyc04g011750.2	3	Solyc01g098740.2,Solyc02g084350.2,Solyc02g070210.2
GO:0015035	protein disulfide oxidoreductase activity	molecular_function	0.41313	1	4	757	65	15636	4	Solyc08g082590.2,Solyc04g011850.1,Solyc04g011860.1,Solyc00g028960.1	0
GO:0015036	disulfide oxidoreductase activity	molecular_function	0.41313	1	4	757	65	15636	4	Solyc04g011860.1,Solyc04g011850.1,Solyc00g028960.1,Solyc08g082590.2	0
GO:0009150	purine ribonucleotide metabolic process	biological_process	0.41381	1	9	757	166	15636	8	Solyc11g007690.1,Solyc11g005290.1,Solyc12g098900.1,Solyc04g011750.2,Solyc02g084440.2,Solyc11g020280.1,Solyc07g006890.1,Solyc01g073710.2	1	Solyc01g098740.2
GO:0009141	nucleoside triphosphate metabolic process	biological_process	0.41412	1	8	757	147	15636	7	Solyc12g098900.1,Solyc04g011750.2,Solyc11g005290.1,Solyc11g007690.1,Solyc07g006890.1,Solyc02g084440.2,Solyc11g020280.1	1	Solyc01g098740.2
GO:0009156	ribonucleoside monophosphate biosynthetic process	biological_process	0.41542	1	5	757	86	15636	4	Solyc07g006890.1,Solyc12g098900.1,Solyc04g011750.2,Solyc11g020280.1	1	Solyc01g098740.2
GO:0044093	positive regulation of molecular function	biological_process	0.41651	1	1	757	11	15636	1	Solyc07g022830.2	0
GO:0016706	oxidoreductase activity, acting on paired donors, with incorporation or reduction of molecular oxygen, 2-oxoglutarate as one donor, and incorporation of one atom each of oxygen into both donors	molecular_function	0.41692	1	1	757	11	15636	0		1	Solyc12g056540.1
GO:0003857	3-hydroxyacyl-CoA dehydrogenase activity	molecular_function	0.41697	1	3	757	48	15636	2	Solyc01g108600.2,Solyc11g011340.1	1	Solyc01g073640.2
GO:0033227	dsRNA transport	biological_process	0.41746	1	1	757	10	15636	1	Solyc01g007220.2	0
GO:0051032	nucleic acid transmembrane transporter activity	molecular_function	0.41746	1	1	757	10	15636	1	Solyc01g007220.2	0
GO:0051033	RNA transmembrane transporter activity	molecular_function	0.41746	1	1	757	10	15636	1	Solyc01g007220.2	0
GO:0030246	carbohydrate binding	molecular_function	0.41808	1	6	757	102	15636	4	Solyc11g007430.1,Solyc09g014400.2,Solyc03g080060.1,Solyc11g007410.1	2	Solyc12g056540.1,Solyc09g011990.1
GO:0009607	response to biotic stimulus	biological_process	0.41875	1	8	757	147	15636	7	Solyc10g083170.1,Solyc01g060070.2,Solyc08g076960.1,Solyc01g097280.2,Solyc05g005460.2,Solyc10g076410.1,Solyc03g095780.1	1	Solyc09g014580.2
GO:0015936	coenzyme A metabolic process	biological_process	0.41925	1	1	757	10	15636	1	Solyc01g073710.2	0
GO:0072348	sulfur compound transport	biological_process	0.41989	1	1	757	14	15636	1	Solyc09g065560.2	0
GO:1901682	sulfur compound transmembrane transporter activity	molecular_function	0.41989	1	1	757	14	15636	1	Solyc09g065560.2	0
GO:0030312	external encapsulating structure	cellular_component	0.42035	1	9	757	164	15636	5	Solyc12g017460.1,Solyc04g008210.1,Solyc07g009380.2,Solyc04g081230.2,Solyc01g079180.2	4	Solyc02g075620.2,Solyc09g075350.2,Solyc07g052980.2,Solyc05g047590.2
GO:0004857	enzyme inhibitor activity	molecular_function	0.42164	1	11	757	199	15636	1	Solyc12g017910.1	10	Solyc09g075350.2,Solyc09g084440.2,Solyc11g019910.1,Solyc05g047590.2,Solyc11g005820.1,Solyc09g083440.2,Solyc05g054120.1,Solyc11g021060.1,Solyc11g022590.1,Solyc02g024070.2
GO:0005509	calcium ion binding	molecular_function	0.42199	1	9	757	172	15636	6	Solyc11g066100.1,Solyc01g073710.2,Solyc10g044700.1,Solyc10g005750.2,Solyc10g074740.1,Solyc05g050750.1	3	Solyc05g054120.1,Solyc03g118810.1,Solyc10g006740.2
GO:0016799	hydrolase activity, hydrolyzing N-glycosyl compounds	molecular_function	0.42414	1	1	757	13	15636	0		1	Solyc09g075790.2
GO:0006753	nucleoside phosphate metabolic process	biological_process	0.42509	1	11	757	209	15636	8	Solyc01g073710.2,Solyc07g006890.1,Solyc11g020280.1,Solyc02g084440.2,Solyc04g011750.2,Solyc12g098900.1,Solyc11g005290.1,Solyc11g007690.1	3	Solyc02g070210.2,Solyc01g098740.2,Solyc02g084350.2
GO:0016053	organic acid biosynthetic process	biological_process	0.42584	1	8	757	143	15636	5	Solyc07g053280.2,Solyc03g083440.2,Solyc07g065340.1,Solyc02g089120.2,Solyc01g100490.2	3	Solyc05g009270.2,Solyc01g088400.2,Solyc05g013220.2
GO:0046394	carboxylic acid biosynthetic process	biological_process	0.42584	1	8	757	143	15636	5	Solyc07g065340.1,Solyc07g053280.2,Solyc03g083440.2,Solyc01g100490.2,Solyc02g089120.2	3	Solyc01g088400.2,Solyc05g009270.2,Solyc05g013220.2
GO:0016620	oxidoreductase activity, acting on the aldehyde or oxo group of donors, NAD or NADP as acceptor	molecular_function	0.42614	1	2	757	30	15636	1	Solyc10g017510.2	1	Solyc06g074390.2
GO:0009124	nucleoside monophosphate biosynthetic process	biological_process	0.42674	1	5	757	87	15636	4	Solyc07g006890.1,Solyc04g011750.2,Solyc12g098900.1,Solyc11g020280.1	1	Solyc01g098740.2
GO:0042180	cellular ketone metabolic process	biological_process	0.42703	1	1	757	12	15636	1	Solyc10g049970.1	0
GO:0061025	membrane fusion	biological_process	0.42878	1	2	757	29	15636	2	Solyc01g094410.2,Solyc06g069400.2	0
GO:0005743	mitochondrial inner membrane	cellular_component	0.42894	1	5	757	88	15636	4	Solyc11g020280.1,Solyc11g005290.1,Solyc04g011750.2,Solyc07g006890.1	1	Solyc01g098740.2
GO:0019866	organelle inner membrane	cellular_component	0.42894	1	5	757	88	15636	4	Solyc07g006890.1,Solyc04g011750.2,Solyc11g005290.1,Solyc11g020280.1	1	Solyc01g098740.2
GO:0006275	regulation of DNA replication	biological_process	0.42993	1	1	757	11	15636	1	Solyc06g061280.2	0
GO:0009161	ribonucleoside monophosphate metabolic process	biological_process	0.43005	1	8	757	148	15636	7	Solyc11g020280.1,Solyc02g084440.2,Solyc07g006890.1,Solyc11g007690.1,Solyc11g005290.1,Solyc04g011750.2,Solyc12g098900.1	1	Solyc01g098740.2
GO:0016298	lipase activity	molecular_function	0.43055	1	1	757	11	15636	1	Solyc10g079410.1	0
GO:0044712	single-organism catabolic process	biological_process	0.43235	1	8	757	145	15636	6	Solyc10g049970.1,Solyc12g014100.1,Solyc11g007690.1,Solyc01g108540.2,Solyc09g075300.2,Solyc02g084440.2	2	Solyc02g070210.2,Solyc01g066470.2
GO:0043412	macromolecule modification	biological_process	0.43335	1	62	757	1209	15636	33	Solyc07g056410.2,Solyc08g069180.2,Solyc07g063120.2,Solyc12g040790.1,Solyc03g082470.2,Solyc08g067310.1,Solyc10g081910.1,Solyc02g072470.2,Solyc09g083090.2,Solyc04g009640.2,Solyc02g093360.2,Solyc03g007760.2,Solyc05g054860.1,Solyc12g010670.1,Solyc12g089160.1,Solyc03g005130.1,Solyc02g079740.1,Solyc06g007440.2,Solyc11g010700.1,Solyc09g018280.1,Solyc03g006080.2,Solyc05g013580.2,Solyc11g020280.1,Solyc03g…	29	Solyc01g107650.2,Solyc11g007250.1,Solyc09g009380.2,Solyc12g038920.1,Solyc04g008650.2,Solyc03g026040.2,Solyc03g118510.2,Solyc03g093330.2,Solyc02g087860.2,Solyc10g008410.1,Solyc01g094020.2,Solyc09g090630.1,Solyc05g008020.2,Solyc12g088820.1,Solyc03g114310.2,Solyc06g082610.2,Solyc04g079690.2,Solyc04g005600.1,Solyc10g085670.1,Solyc09g008860.2,Solyc08g075870.2,Solyc12g044840.1,Solyc04g064940.2,Solyc04g…
GO:1903509	liposaccharide metabolic process	biological_process	0.43352	1	4	757	69	15636	2	Solyc11g005310.1,Solyc06g075440.1	2	Solyc01g066470.2,Solyc01g094870.1
GO:0016765	transferase activity, transferring alkyl or aryl (other than methyl) groups	molecular_function	0.43601	1	5	757	98	15636	5	Solyc00g136560.2,Solyc01g100490.2,Solyc10g085140.1,Solyc03g007760.2,Solyc12g099000.1	0
GO:0030313	cell envelope	cellular_component	0.43604	1	1	757	12	15636	1	Solyc04g081230.2	0
GO:0016469	proton-transporting two-sector ATPase complex	cellular_component	0.43839	1	7	757	130	15636	6	Solyc11g020280.1,Solyc03g096760.1,Solyc07g006890.1,Solyc02g084360.2,Solyc04g011750.2,Solyc12g098900.1	1	Solyc01g098740.2
GO:0051186	cofactor metabolic process	biological_process	0.43839	1	11	757	207	15636	10	Solyc02g079930.2,Solyc11g007690.1,Solyc12g099000.1,Solyc02g089120.2,Solyc10g079210.1,Solyc02g084440.2,Solyc09g075300.2,Solyc11g011340.1,Solyc01g108540.2,Solyc01g073710.2	1	Solyc01g066470.2
GO:0009123	nucleoside monophosphate metabolic process	biological_process	0.43874	1	8	757	149	15636	7	Solyc11g005290.1,Solyc11g007690.1,Solyc12g098900.1,Solyc04g011750.2,Solyc02g084440.2,Solyc11g020280.1,Solyc07g006890.1	1	Solyc01g098740.2
GO:0015293	symporter activity	molecular_function	0.44048	1	1	757	11	15636	1	Solyc04g074880.2	0
GO:0015294	solute:cation symporter activity	molecular_function	0.44048	1	1	757	11	15636	1	Solyc04g074880.2	0
GO:0072330	monocarboxylic acid biosynthetic process	biological_process	0.442	1	4	757	65	15636	1	Solyc01g100490.2	3	Solyc05g009270.2,Solyc01g088400.2,Solyc05g013220.2
GO:0009108	coenzyme biosynthetic process	biological_process	0.4428	1	4	757	70	15636	4	Solyc02g089120.2,Solyc01g073710.2,Solyc02g079930.2,Solyc12g099000.1	0
GO:0006359	regulation of transcription from RNA polymerase III promoter	biological_process	0.44287	1	1	757	12	15636	1	Solyc08g077780.2	0
GO:1901681	sulfur compound binding	molecular_function	0.44313	1	2	757	30	15636	2	Solyc03g119700.2,Solyc07g061940.2	0
GO:0042277	peptide binding	molecular_function	0.44344	1	1	757	12	15636	1	Solyc10g079120.1	0
GO:0006163	purine nucleotide metabolic process	biological_process	0.44367	1	9	757	170	15636	8	Solyc04g011750.2,Solyc12g098900.1,Solyc11g005290.1,Solyc11g007690.1,Solyc01g073710.2,Solyc07g006890.1,Solyc11g020280.1,Solyc02g084440.2	1	Solyc01g098740.2
GO:0009396	folic acid-containing compound biosynthetic process	biological_process	0.44394	1	1	757	12	15636	1	Solyc02g089120.2	0
GO:0031975	envelope	cellular_component	0.44448	1	9	757	172	15636	5	Solyc11g005290.1,Solyc04g011750.2,Solyc11g020280.1,Solyc04g081230.2,Solyc07g006890.1	4	Solyc01g098740.2,Solyc07g056360.1,Solyc03g113210.2,Solyc01g096370.2
GO:0045333	cellular respiration	biological_process	0.44522	1	4	757	68	15636	3	Solyc03g097120.2,Solyc11g005290.1,Solyc07g055060.2	1	Solyc11g012860.1
GO:0009259	ribonucleotide metabolic process	biological_process	0.44589	1	9	757	171	15636	8	Solyc12g098900.1,Solyc04g011750.2,Solyc11g007690.1,Solyc11g005290.1,Solyc07g006890.1,Solyc01g073710.2,Solyc02g084440.2,Solyc11g020280.1	1	Solyc01g098740.2
GO:0006415	translational termination	biological_process	0.44605	1	1	757	13	15636	1	Solyc12g049380.1	0
GO:0016782	transferase activity, transferring sulfur-containing groups	molecular_function	0.44696	1	3	757	49	15636	1	Solyc01g100920.2	2	Solyc05g011840.2,Solyc05g011890.1
GO:0016011	dystroglycan complex	cellular_component	0.44696	1	1	757	11	15636	0		1	Solyc12g088760.1
GO:0016012	sarcoglycan complex	cellular_component	0.44696	1	1	757	11	15636	0		1	Solyc12g088760.1
GO:0033865	nucleoside bisphosphate metabolic process	biological_process	0.45054	1	1	757	11	15636	1	Solyc01g073710.2	0
GO:0033875	ribonucleoside bisphosphate metabolic process	biological_process	0.45054	1	1	757	11	15636	1	Solyc01g073710.2	0
GO:0034032	purine nucleoside bisphosphate metabolic process	biological_process	0.45054	1	1	757	11	15636	1	Solyc01g073710.2	0
GO:0009896	positive regulation of catabolic process	biological_process	0.45142	1	2	757	31	15636	0		2	Solyc11g012860.1,Solyc08g075680.2
GO:0010508	positive regulation of autophagy	biological_process	0.45142	1	2	757	31	15636	0		2	Solyc08g075680.2,Solyc11g012860.1
GO:0031331	positive regulation of cellular catabolic process	biological_process	0.45142	1	2	757	31	15636	0		2	Solyc11g012860.1,Solyc08g075680.2
GO:0019887	protein kinase regulator activity	molecular_function	0.4515	1	1	757	13	15636	1	Solyc12g017910.1	0
GO:0005047	signal recognition particle binding	molecular_function	0.45302	1	1	757	13	15636	1	Solyc10g079120.1	0
GO:0048518	positive regulation of biological process	biological_process	0.45313	1	7	757	133	15636	4	Solyc07g022830.2,Solyc12g056650.1,Solyc05g053080.2,Solyc04g011750.2	3	Solyc08g075680.2,Solyc11g012860.1,Solyc06g076050.2
GO:1901575	organic substance catabolic process	biological_process	0.45446	1	17	757	334	15636	13	Solyc11g007690.1,Solyc10g049970.1,Solyc02g082930.2,Solyc10g074440.1,Solyc01g108540.2,Solyc02g082960.2,Solyc12g014100.1,Solyc03g119700.2,Solyc08g007130.2,Solyc11g005080.1,Solyc02g084440.2,Solyc09g075300.2,Solyc04g072000.2	4	Solyc10g055780.1,Solyc02g070210.2,Solyc02g067930.2,Solyc01g066470.2
GO:0015977	carbon fixation	biological_process	0.459	1	1	757	13	15636	1	Solyc07g055060.2	0
GO:0006479	protein methylation	biological_process	0.46077	1	2	757	30	15636	0		2	Solyc04g064770.1,Solyc09g090630.1
GO:0008213	protein alkylation	biological_process	0.46077	1	2	757	30	15636	0		2	Solyc04g064770.1,Solyc09g090630.1
GO:0045017	glycerolipid biosynthetic process	biological_process	0.46153	1	2	757	32	15636	2	Solyc01g095930.2,Solyc07g053890.2	0
GO:0006304	DNA modification	biological_process	0.4623	1	2	757	32	15636	1	Solyc07g063120.2	1	Solyc08g075870.2
GO:0004177	aminopeptidase activity	molecular_function	0.46287	1	1	757	13	15636	1	Solyc05g053760.2	0
GO:0030269	tetrahydromethanopterin S-methyltransferase activity	molecular_function	0.4648	1	1	757	12	15636	0		1	Solyc11g012860.1
GO:0042086	5-methyl-5,6,7,8-tetrahydromethanopterin-dependent methyltransferase activity	molecular_function	0.4648	1	1	757	12	15636	0		1	Solyc11g012860.1
GO:0030695	GTPase regulator activity	molecular_function	0.46483	1	2	757	33	15636	2	Solyc02g087000.2,Solyc12g015770.1	0
GO:0048856	anatomical structure development	biological_process	0.46506	1	6	757	114	15636	6	Solyc11g066100.1,Solyc06g076020.2,Solyc07g005190.2,Solyc01g107520.2,Solyc04g011440.2,Solyc12g017460.1	0
GO:0005186	pheromone activity	molecular_function	0.46601	1	1	757	14	15636	1	Solyc06g060760.2	0
GO:0009451	RNA modification	biological_process	0.46723	1	5	757	94	15636	4	Solyc03g007760.2,Solyc10g055680.1,Solyc12g040790.1,Solyc03g115230.2	1	Solyc02g087860.2
GO:0016272	prefoldin complex	cellular_component	0.46727	1	1	757	14	15636	0		1	Solyc11g012860.1
GO:0044429	mitochondrial part	cellular_component	0.4686	1	8	757	155	15636	4	Solyc07g006890.1,Solyc11g020280.1,Solyc04g011750.2,Solyc11g005290.1	4	Solyc01g096370.2,Solyc07g056360.1,Solyc03g113210.2,Solyc01g098740.2
GO:0008641	small protein activating enzyme activity	molecular_function	0.47098	1	1	757	13	15636	0		1	Solyc02g067930.2
GO:0009847	spore germination	biological_process	0.47113	1	1	757	12	15636	0		1	Solyc03g096830.2
GO:0005791	rough endoplasmic reticulum	cellular_component	0.47296	1	1	757	13	15636	1	Solyc01g104740.2	0
GO:0030867	rough endoplasmic reticulum membrane	cellular_component	0.47296	1	1	757	13	15636	1	Solyc01g104740.2	0
GO:0006778	porphyrin-containing compound metabolic process	biological_process	0.47302	1	5	757	89	15636	4	Solyc09g075300.2,Solyc11g011340.1,Solyc01g108540.2,Solyc10g079210.1	1	Solyc01g066470.2
GO:0000160	phosphorelay signal transduction system	biological_process	0.4748	1	2	757	34	15636	1	Solyc02g077970.2	1	Solyc08g061910.2
GO:0006486	protein glycosylation	biological_process	0.47488	1	2	757	31	15636	1	Solyc05g013580.2	1	Solyc02g093430.2
GO:0043413	macromolecule glycosylation	biological_process	0.47488	1	2	757	31	15636	1	Solyc05g013580.2	1	Solyc02g093430.2
GO:0044238	primary metabolic process	biological_process	0.47533	1	278	757	5672	15636	161	Solyc02g081250.1,Solyc10g079410.1,Solyc07g066220.2,Solyc03g116390.2,Solyc03g006080.2,Solyc06g036290.2,Solyc11g010700.1,Solyc10g078670.1,Solyc02g073580.1,Solyc06g076780.2,Solyc05g007880.2,Solyc06g076020.2,Solyc03g007760.2,Solyc11g066590.1,Solyc05g015950.2,Solyc11g006290.1,Solyc07g065660.2,Solyc10g079150.1,Solyc03g082470.2,Solyc07g017510.2,Solyc10g045240.1,Solyc08g080540.2,Solyc04g040120.1,Solyc03g…	117	Solyc08g079860.1,Solyc06g075850.1,Solyc03g031730.2,Solyc01g074000.2,Solyc07g065090.1,Solyc01g094020.2,Solyc02g083700.2,Solyc04g005600.1,Solyc03g114310.2,Solyc10g008910.1,Solyc02g091830.2,Solyc10g086500.1,Solyc07g049370.2,Solyc06g051320.2,Solyc09g007260.2,Solyc12g088760.1,Solyc05g054490.2,Solyc08g082660.2,Solyc03g112580.2,Solyc02g087860.2,Solyc03g111680.2,Solyc02g090430.2,Solyc11g008540.1,Solyc03g…
GO:0044282	small molecule catabolic process	biological_process	0.47683	1	2	757	33	15636	2	Solyc12g014100.1,Solyc10g049970.1	0
GO:0005216	ion channel activity	molecular_function	0.47703	1	8	757	152	15636	7	Solyc06g072700.2,Solyc02g068080.2,Solyc08g082230.2,Solyc05g053080.2,Solyc10g044470.1,Solyc04g072940.2,Solyc08g007430.1	1	Solyc03g007010.2
GO:0022838	substrate-specific channel activity	molecular_function	0.47703	1	8	757	152	15636	7	Solyc04g072940.2,Solyc08g007430.1,Solyc08g082230.2,Solyc05g053080.2,Solyc10g044470.1,Solyc02g068080.2,Solyc06g072700.2	1	Solyc03g007010.2
GO:0019538	protein metabolic process	biological_process	0.47972	1	113	757	2304	15636	63	Solyc12g049380.1,Solyc03g044150.2,Solyc06g072360.2,Solyc03g080060.1,Solyc10g055680.1,Solyc02g081250.1,Solyc09g075140.2,Solyc03g116390.2,Solyc05g013580.2,Solyc11g005080.1,Solyc11g020280.1,Solyc11g010700.1,Solyc06g036290.2,Solyc03g006080.2,Solyc06g007440.2,Solyc02g079740.1,Solyc02g093040.2,Solyc07g052620.1,Solyc12g010670.1,Solyc12g089160.1,Solyc08g080590.2,Solyc11g066590.1,Solyc05g054860.1,Solyc04g…	50	Solyc07g062870.2,Solyc07g065090.1,Solyc04g015340.2,Solyc03g005280.2,Solyc03g118410.2,Solyc08g079860.1,Solyc03g117690.2,Solyc01g056780.2,Solyc12g044840.1,Solyc01g087970.2,Solyc03g114310.2,Solyc06g082610.2,Solyc04g005600.1,Solyc04g079690.2,Solyc12g100160.1,Solyc11g061960.1,Solyc01g110110.2,Solyc05g008020.2,Solyc01g094020.2,Solyc01g096040.2,Solyc09g091430.2,Solyc12g087940.1,Solyc01g107650.2,Solyc12g…
GO:0009056	catabolic process	biological_process	0.48043	1	22	757	440	15636	15	Solyc03g096760.1,Solyc02g084440.2,Solyc11g005080.1,Solyc09g075300.2,Solyc04g072000.2,Solyc02g082960.2,Solyc12g014100.1,Solyc03g119700.2,Solyc08g007130.2,Solyc03g097120.2,Solyc02g082930.2,Solyc10g074440.1,Solyc01g108540.2,Solyc11g007690.1,Solyc10g049970.1	7	Solyc01g066470.2,Solyc02g067930.2,Solyc08g075680.2,Solyc11g012860.1,Solyc11g007900.1,Solyc10g055780.1,Solyc02g070210.2
GO:0006165	nucleoside diphosphate phosphorylation	biological_process	0.48067	1	2	757	36	15636	2	Solyc02g084440.2,Solyc11g007690.1	0
GO:0046939	nucleotide phosphorylation	biological_process	0.48067	1	2	757	36	15636	2	Solyc11g007690.1,Solyc02g084440.2	0
GO:1901700	response to oxygen-containing compound	biological_process	0.48146	1	2	757	32	15636	2	Solyc04g082200.2,Solyc02g084840.2	0
GO:0016646	oxidoreductase activity, acting on the CH-NH group of donors, NAD or NADP as acceptor	molecular_function	0.48201	1	1	757	14	15636	0		1	Solyc05g055730.2
GO:0043565	sequence-specific DNA binding	molecular_function	0.48242	1	13	757	251	15636	11	Solyc02g073580.1,Solyc02g077950.1,Solyc01g104740.2,Solyc07g066220.2,Solyc10g078670.1,Solyc08g080540.2,Solyc07g052670.2,Solyc07g005190.2,Solyc03g097120.2,Solyc01g108080.2,Solyc06g061280.2	2	Solyc08g078960.2,Solyc02g088340.2
GO:0042559	pteridine-containing compound biosynthetic process	biological_process	0.48474	1	1	757	14	15636	1	Solyc02g089120.2	0
GO:0016679	oxidoreductase activity, acting on diphenols and related substances as donors	molecular_function	0.48475	1	2	757	32	15636	0		2	Solyc08g074630.1,Solyc08g074680.2
GO:0061695	transferase complex, transferring phosphorus-containing groups	cellular_component	0.48571	1	5	757	95	15636	3	Solyc12g017430.1,Solyc06g072700.2,Solyc02g073580.1	2	Solyc11g007930.1,Solyc03g111680.2
GO:0006825	copper ion transport	biological_process	0.48997	1	1	757	13	15636	1	Solyc06g054270.2	0
GO:0008047	enzyme activator activity	molecular_function	0.4901	1	2	757	34	15636	2	Solyc12g015770.1,Solyc02g087000.2	0
GO:0019954	asexual reproduction	biological_process	0.49196	1	3	757	55	15636	3	Solyc12g017910.1,Solyc08g080540.2,Solyc04g009380.1	0
GO:0006760	folic acid-containing compound metabolic process	biological_process	0.49271	1	1	757	14	15636	1	Solyc02g089120.2	0
GO:0000155	phosphorelay sensor kinase activity	molecular_function	0.49281	1	2	757	34	15636	1	Solyc02g077970.2	1	Solyc08g061910.2
GO:0006732	coenzyme metabolic process	biological_process	0.49289	1	6	757	117	15636	6	Solyc02g084440.2,Solyc02g079930.2,Solyc11g007690.1,Solyc12g099000.1,Solyc02g089120.2,Solyc01g073710.2	0
GO:0006974	cellular response to DNA damage stimulus	biological_process	0.49434	1	15	757	298	15636	5	Solyc01g005220.2,Solyc03g115230.2,Solyc03g007760.2,Solyc01g102290.2,Solyc03g005660.2	10	Solyc02g077480.1,Solyc01g086820.2,Solyc10g008910.1,Solyc03g111680.2,Solyc01g079110.2,Solyc12g056540.1,Solyc10g055770.1,Solyc01g074000.2,Solyc09g075790.2,Solyc11g008540.1
GO:1903825	organic acid transmembrane transport	biological_process	0.49507	1	2	757	32	15636	2	Solyc02g065680.2,Solyc11g012360.1	0
GO:0051782	negative regulation of cell division	biological_process	0.50033	1	1	757	14	15636	1	Solyc04g081230.2	0
GO:0019693	ribose phosphate metabolic process	biological_process	0.50036	1	9	757	179	15636	8	Solyc02g084440.2,Solyc11g020280.1,Solyc07g006890.1,Solyc01g073710.2,Solyc11g005290.1,Solyc11g007690.1,Solyc04g011750.2,Solyc12g098900.1	1	Solyc01g098740.2
GO:0046914	transition metal ion binding	molecular_function	0.50305	1	68	757	1338	15636	49	Solyc04g014220.1,Solyc02g081550.2,Solyc07g062500.2,Solyc04g054260.2,Solyc10g083700.2,Solyc04g081230.2,Solyc09g083390.1,Solyc08g079310.2,Solyc07g014670.2,Solyc03g122350.2,Solyc08g008080.1,Solyc11g005290.1,Solyc06g074740.2,Solyc10g083460.1,Solyc12g087840.1,Solyc00g247300.2,Solyc04g009380.1,Solyc09g098100.2,Solyc11g066590.1,Solyc12g010670.1,Solyc07g006890.1,Solyc02g089930.2,Solyc10g017510.2,Solyc07g…	19	Solyc08g079280.2,Solyc06g009150.1,Solyc02g089160.2,Solyc12g088320.1,Solyc12g056540.1,Solyc02g068760.2,Solyc02g092460.2,Solyc01g088400.2,Solyc04g071800.2,Solyc01g108210.2,Solyc04g077780.2,Solyc05g050540.2,Solyc06g076050.2,Solyc07g055440.1,Solyc03g122360.2,Solyc10g008410.1,Solyc09g090630.1,Solyc07g056310.2,Solyc06g062370.2
GO:0033108	mitochondrial respiratory chain complex assembly	biological_process	0.50343	1	1	757	13	15636	0		1	Solyc03g006840.2
GO:0098656	anion transmembrane transport	biological_process	0.50477	1	2	757	33	15636	2	Solyc11g012360.1,Solyc02g065680.2	0
GO:0031967	organelle envelope	cellular_component	0.50729	1	8	757	160	15636	4	Solyc11g020280.1,Solyc07g006890.1,Solyc11g005290.1,Solyc04g011750.2	4	Solyc01g096370.2,Solyc01g098740.2,Solyc07g056360.1,Solyc03g113210.2
GO:0043169	cation binding	molecular_function	0.50737	1	98	757	1959	15636	67	Solyc01g109500.2,Solyc09g009590.1,Solyc09g092640.2,Solyc11g066100.1,Solyc11g071620.1,Solyc03g007870.2,Solyc06g072700.2,Solyc10g074740.1,Solyc01g086970.2,Solyc08g079700.1,Solyc00g136260.1,Solyc01g080900.2,Solyc07g052670.2,Solyc01g073710.2,Solyc02g091710.2,Solyc11g005310.1,Solyc08g083110.2,Solyc04g011750.2,Solyc01g005870.1,Solyc10g079120.1,Solyc09g098770.1,Solyc10g051020.1,Solyc05g053760.2,Solyc10g…	31	Solyc09g090630.1,Solyc07g056310.2,Solyc12g011040.1,Solyc06g062370.2,Solyc01g080070.2,Solyc02g084350.2,Solyc10g008410.1,Solyc04g077780.2,Solyc05g050540.2,Solyc01g008600.2,Solyc06g076050.2,Solyc11g062100.1,Solyc07g055440.1,Solyc03g122360.2,Solyc01g108210.2,Solyc04g064770.1,Solyc03g118810.1,Solyc06g060300.1,Solyc10g006740.2,Solyc11g065320.1,Solyc01g088400.2,Solyc04g071800.2,Solyc02g089160.2,Solyc12g…
GO:0003993	acid phosphatase activity	molecular_function	0.508	1	1	757	14	15636	0		1	Solyc06g062370.2
GO:0001539	cilium or flagellum-dependent cell motility	biological_process	0.50838	1	1	757	13	15636	1	Solyc12g089160.1	0
GO:0097588	archaeal or bacterial-type flagellum-dependent cell motility	biological_process	0.50838	1	1	757	13	15636	1	Solyc12g089160.1	0
GO:0015267	channel activity	molecular_function	0.51075	1	8	757	156	15636	7	Solyc08g007430.1,Solyc04g072940.2,Solyc05g053080.2,Solyc10g044470.1,Solyc08g082230.2,Solyc06g072700.2,Solyc02g068080.2	1	Solyc03g007010.2
GO:0022803	passive transmembrane transporter activity	molecular_function	0.51075	1	8	757	156	15636	7	Solyc08g082230.2,Solyc05g053080.2,Solyc10g044470.1,Solyc04g072940.2,Solyc08g007430.1,Solyc02g068080.2,Solyc06g072700.2	1	Solyc03g007010.2
GO:0006270	DNA replication initiation	biological_process	0.51208	1	5	757	98	15636	4	Solyc01g073830.1,Solyc06g061280.2,Solyc11g066840.1,Solyc06g072700.2	1	Solyc04g015470.2
GO:0008982	protein-N(PI)-phosphohistidine-sugar phosphotransferase activity	molecular_function	0.51355	1	1	757	14	15636	1	Solyc05g054210.2	0
GO:0071822	protein complex subunit organization	biological_process	0.51425	1	12	757	239	15636	4	Solyc12g049380.1,Solyc08g021870.1,Solyc08g008070.1,Solyc03g007760.2	8	Solyc06g006090.1,Solyc05g007010.1,Solyc04g005600.1,Solyc10g055770.1,Solyc09g083380.2,Solyc03g006840.2,Solyc05g010590.2,Solyc12g005050.1
GO:0009132	nucleoside diphosphate metabolic process	biological_process	0.51451	1	2	757	38	15636	2	Solyc02g084440.2,Solyc11g007690.1	0
GO:0010496	intercellular transport	biological_process	0.51532	1	1	757	14	15636	1	Solyc11g013010.1	0
GO:0044000	movement in host	biological_process	0.51532	1	1	757	14	15636	1	Solyc11g013010.1	0
GO:0046739	transport of virus in multicellular host	biological_process	0.51532	1	1	757	14	15636	1	Solyc11g013010.1	0
GO:0046740	transport of virus in host, cell to cell	biological_process	0.51532	1	1	757	14	15636	1	Solyc11g013010.1	0
GO:0051814	movement in other organism involved in symbiotic interaction	biological_process	0.51532	1	1	757	14	15636	1	Solyc11g013010.1	0
GO:1902586	multi-organism intercellular transport	biological_process	0.51532	1	1	757	14	15636	1	Solyc11g013010.1	0
GO:0016877	ligase activity, forming carbon-sulfur bonds	molecular_function	0.5181	1	1	757	15	15636	0		1	Solyc02g067930.2
GO:0048731	system development	biological_process	0.51915	1	2	757	37	15636	2	Solyc07g005190.2,Solyc01g107520.2	0
GO:0009538	photosystem I reaction center	cellular_component	0.51956	1	1	757	14	15636	1	Solyc01g006300.2	0
GO:0007409	axonogenesis	biological_process	0.51994	1	1	757	15	15636	1	Solyc01g107520.2	0
GO:0007411	axon guidance	biological_process	0.51994	1	1	757	15	15636	1	Solyc01g107520.2	0
GO:0048667	cell morphogenesis involved in neuron differentiation	biological_process	0.51994	1	1	757	15	15636	1	Solyc01g107520.2	0
GO:0048812	neuron projection morphogenesis	biological_process	0.51994	1	1	757	15	15636	1	Solyc01g107520.2	0
GO:0061564	axon development	biological_process	0.51994	1	1	757	15	15636	1	Solyc01g107520.2	0
GO:0097485	neuron projection guidance	biological_process	0.51994	1	1	757	15	15636	1	Solyc01g107520.2	0
GO:0000786	nucleosome	cellular_component	0.52008	1	1	757	13	15636	0		1	Solyc09g083380.2
GO:0006928	movement of cell or subcellular component	biological_process	0.52019	1	4	757	76	15636	3	Solyc12g089160.1,Solyc05g007240.1,Solyc01g107520.2	1	Solyc11g072820.1
GO:0008652	cellular amino acid biosynthetic process	biological_process	0.52057	1	4	757	77	15636	4	Solyc02g089120.2,Solyc07g065340.1,Solyc03g083440.2,Solyc07g053280.2	0
GO:0042440	pigment metabolic process	biological_process	0.52177	1	6	757	112	15636	4	Solyc01g108540.2,Solyc06g008050.2,Solyc09g075300.2,Solyc11g011340.1	2	Solyc06g035580.2,Solyc01g066470.2
GO:0009404	toxin metabolic process	biological_process	0.52184	1	1	757	14	15636	0		1	Solyc05g009880.2
GO:0009064	glutamine family amino acid metabolic process	biological_process	0.52239	1	1	757	16	15636	1	Solyc03g083440.2	0
GO:0030198	extracellular matrix organization	biological_process	0.5239	1	1	757	14	15636	1	Solyc11g066840.1	0
GO:0043062	extracellular structure organization	biological_process	0.5239	1	1	757	14	15636	1	Solyc11g066840.1	0
GO:0046872	metal ion binding	molecular_function	0.52478	1	97	757	1946	15636	66	Solyc05g053760.2,Solyc10g051020.1,Solyc10g044700.1,Solyc03g083330.2,Solyc09g098770.1,Solyc05g050750.1,Solyc07g061940.2,Solyc05g007900.2,Solyc10g005750.2,Solyc05g008390.2,Solyc02g077950.1,Solyc09g025270.2,Solyc11g005300.1,Solyc11g071620.1,Solyc01g109500.2,Solyc09g009590.1,Solyc09g092640.2,Solyc11g066100.1,Solyc10g074740.1,Solyc08g079700.1,Solyc01g086970.2,Solyc00g136260.1,Solyc03g007870.2,Solyc06g…	31	Solyc05g050540.2,Solyc04g077780.2,Solyc07g055440.1,Solyc11g062100.1,Solyc03g122360.2,Solyc01g008600.2,Solyc06g076050.2,Solyc01g108210.2,Solyc04g064770.1,Solyc03g118810.1,Solyc12g011040.1,Solyc09g090630.1,Solyc07g056310.2,Solyc06g062370.2,Solyc01g080070.2,Solyc02g084350.2,Solyc10g008410.1,Solyc02g068760.2,Solyc12g088320.1,Solyc02g089160.2,Solyc12g056540.1,Solyc02g092460.2,Solyc05g054120.1,Solyc08g…
GO:0009165	nucleotide biosynthetic process	biological_process	0.525	1	6	757	121	15636	5	Solyc11g020280.1,Solyc04g011750.2,Solyc01g073710.2,Solyc12g098900.1,Solyc07g006890.1	1	Solyc01g098740.2
GO:1901293	nucleoside phosphate biosynthetic process	biological_process	0.525	1	6	757	121	15636	5	Solyc04g011750.2,Solyc01g073710.2,Solyc12g098900.1,Solyc07g006890.1,Solyc11g020280.1	1	Solyc01g098740.2
GO:0007018	microtubule-based movement	biological_process	0.52603	1	1	757	17	15636	0		1	Solyc11g072820.1
GO:1902600	hydrogen ion transmembrane transport	biological_process	0.5269	1	7	757	141	15636	6	Solyc02g084360.2,Solyc07g006890.1,Solyc04g011750.2,Solyc12g098900.1,Solyc03g096760.1,Solyc11g020280.1	1	Solyc01g098740.2
GO:0044423	virion part	cellular_component	0.52786	1	12	757	244	15636	9	Solyc01g089960.2,Solyc02g077950.1,Solyc04g074500.2,Solyc11g066840.1,Solyc06g054270.2,Solyc09g005860.2,Solyc03g080060.1,Solyc01g094410.2,Solyc09g082580.2	3	Solyc09g074300.1,Solyc02g085130.2,Solyc07g065410.1
GO:0048522	positive regulation of cellular process	biological_process	0.5287	1	6	757	121	15636	3	Solyc12g056650.1,Solyc05g053080.2,Solyc04g011750.2	3	Solyc06g076050.2,Solyc11g012860.1,Solyc08g075680.2
GO:0005524	ATP binding	molecular_function	0.53142	1	77	757	1568	15636	48	Solyc10g008040.2,Solyc05g051530.2,Solyc06g007440.2,Solyc02g089120.2,Solyc06g061280.2,Solyc03g120980.2,Solyc12g089160.1,Solyc05g054860.1,Solyc03g007760.2,Solyc10g081910.1,Solyc04g009640.2,Solyc03g082470.2,Solyc03g080060.1,Solyc02g081550.2,Solyc11g020280.1,Solyc11g066950.1,Solyc11g006630.1,Solyc03g006080.2,Solyc11g010700.1,Solyc06g036290.2,Solyc03g007970.1,Solyc03g005130.1,Solyc09g092640.2,Solyc02g…	29	Solyc04g079690.2,Solyc03g114310.2,Solyc06g082610.2,Solyc02g091830.2,Solyc05g008020.2,Solyc01g094020.2,Solyc01g107650.2,Solyc02g068760.2,Solyc11g072820.1,Solyc12g044840.1,Solyc09g083380.2,Solyc12g088820.1,Solyc07g023990.1,Solyc03g111680.2,Solyc03g118510.2,Solyc03g093330.2,Solyc03g026040.2,Solyc04g008650.2,Solyc12g038920.1,Solyc09g009380.2,Solyc11g007250.1,Solyc03g006030.2,Solyc03g121070.2,Solyc09g…
GO:0005777	peroxisome	cellular_component	0.53149	1	1	757	16	15636	0		1	Solyc03g113090.2
GO:0042579	microbody	cellular_component	0.53149	1	1	757	16	15636	0		1	Solyc03g113090.2
GO:0009110	vitamin biosynthetic process	biological_process	0.53276	1	3	757	60	15636	2	Solyc05g053080.2,Solyc02g086490.2	1	Solyc01g098740.2
GO:0042364	water-soluble vitamin biosynthetic process	biological_process	0.53276	1	3	757	60	15636	2	Solyc05g053080.2,Solyc02g086490.2	1	Solyc01g098740.2
GO:0071704	organic substance metabolic process	biological_process	0.53413	1	290	757	5959	15636	172	Solyc06g061280.2,Solyc03g095550.1,Solyc08g080540.2,Solyc10g045240.1,Solyc04g040120.1,Solyc07g017510.2,Solyc03g082470.2,Solyc10g079150.1,Solyc11g006290.1,Solyc05g015950.2,Solyc11g066590.1,Solyc03g007760.2,Solyc07g065660.2,Solyc06g076020.2,Solyc05g007880.2,Solyc06g076780.2,Solyc10g078670.1,Solyc02g073580.1,Solyc11g010700.1,Solyc06g036290.2,Solyc03g006080.2,Solyc02g081250.1,Solyc03g116390.2,Solyc07g…	118	Solyc10g086500.1,Solyc03g114310.2,Solyc04g005600.1,Solyc02g091830.2,Solyc10g008910.1,Solyc02g083700.2,Solyc01g094020.2,Solyc07g065090.1,Solyc01g074000.2,Solyc03g031730.2,Solyc08g079860.1,Solyc06g075850.1,Solyc11g012860.1,Solyc02g089170.2,Solyc10g055780.1,Solyc12g038920.1,Solyc03g118310.2,Solyc11g008540.1,Solyc01g110340.2,Solyc01g094870.1,Solyc03g111680.2,Solyc02g087860.2,Solyc02g090430.2,Solyc03g…
GO:0004812	aminoacyl-tRNA ligase activity	molecular_function	0.53639	1	2	757	41	15636	2	Solyc11g066840.1,Solyc11g013810.1	0
GO:0032990	cell part morphogenesis	biological_process	0.53782	1	1	757	16	15636	1	Solyc01g107520.2	0
GO:0048858	cell projection morphogenesis	biological_process	0.53782	1	1	757	16	15636	1	Solyc01g107520.2	0
GO:0000785	chromatin	cellular_component	0.53848	1	1	757	14	15636	0		1	Solyc09g083380.2
GO:0003682	chromatin binding	molecular_function	0.53983	1	2	757	38	15636	1	Solyc09g098100.2	1	Solyc02g090430.2
GO:0070566	adenylyltransferase activity	molecular_function	0.54053	1	1	757	17	15636	1	Solyc09g083390.1	0
GO:0044724	single-organism carbohydrate catabolic process	biological_process	0.54059	1	2	757	39	15636	2	Solyc02g084440.2,Solyc11g007690.1	0
GO:0006766	vitamin metabolic process	biological_process	0.54153	1	3	757	61	15636	2	Solyc02g086490.2,Solyc05g053080.2	1	Solyc01g098740.2
GO:0006767	water-soluble vitamin metabolic process	biological_process	0.54153	1	3	757	61	15636	2	Solyc02g086490.2,Solyc05g053080.2	1	Solyc01g098740.2
GO:0006631	fatty acid metabolic process	biological_process	0.54311	1	6	757	117	15636	2	Solyc01g108600.2,Solyc11g011340.1	4	Solyc05g013220.2,Solyc01g073640.2,Solyc01g088400.2,Solyc05g009270.2
GO:0044421	extracellular region part	cellular_component	0.5437	1	5	757	96	15636	4	Solyc05g050750.1,Solyc10g074740.1,Solyc06g060760.2,Solyc01g073710.2	1	Solyc03g118810.1
GO:0016881	acid-amino acid ligase activity	molecular_function	0.54413	1	1	757	16	15636	1	Solyc05g054860.1	0
GO:0019205	nucleobase-containing compound kinase activity	molecular_function	0.54515	1	2	757	41	15636	2	Solyc03g007760.2,Solyc11g018690.1	0
GO:0006261	DNA-dependent DNA replication	biological_process	0.54555	1	5	757	102	15636	4	Solyc01g073830.1,Solyc06g061280.2,Solyc06g072700.2,Solyc11g066840.1	1	Solyc04g015470.2
GO:0000904	cell morphogenesis involved in differentiation	biological_process	0.54713	1	1	757	16	15636	1	Solyc01g107520.2	0
GO:0009101	glycoprotein biosynthetic process	biological_process	0.54735	1	2	757	35	15636	1	Solyc05g013580.2	1	Solyc02g093430.2
GO:0006265	DNA topological change	biological_process	0.54929	1	1	757	16	15636	1	Solyc03g095550.1	0
GO:0005576	extracellular region	cellular_component	0.54975	1	22	757	451	15636	17	Solyc10g074740.1,Solyc12g017460.1,Solyc05g050750.1,Solyc02g092110.2,Solyc04g008210.1,Solyc07g009380.2,Solyc07g009260.2,Solyc01g108540.2,Solyc12g098900.1,Solyc02g077970.2,Solyc03g116390.2,Solyc01g005720.2,Solyc06g060760.2,Solyc01g073710.2,Solyc05g005460.2,Solyc07g008840.2,Solyc05g012140.2	5	Solyc07g066010.2,Solyc07g052980.2,Solyc02g070950.1,Solyc03g118810.1,Solyc04g064940.2
GO:0032786	positive regulation of DNA-templated transcription, elongation	biological_process	0.55088	1	1	757	16	15636	1	Solyc05g053080.2	0
GO:0032968	positive regulation of transcription elongation from RNA polymerase II promoter	biological_process	0.55088	1	1	757	16	15636	1	Solyc05g053080.2	0
GO:0034243	regulation of transcription elongation from RNA polymerase II promoter	biological_process	0.55088	1	1	757	16	15636	1	Solyc05g053080.2	0
GO:0043648	dicarboxylic acid metabolic process	biological_process	0.55425	1	1	757	16	15636	1	Solyc03g083440.2	0
GO:0006633	fatty acid biosynthetic process	biological_process	0.55504	1	3	757	55	15636	0		3	Solyc01g088400.2,Solyc05g009270.2,Solyc05g013220.2
GO:0032993	protein-DNA complex	cellular_component	0.55555	1	1	757	15	15636	0		1	Solyc09g083380.2
GO:0043207	response to external biotic stimulus	biological_process	0.55649	1	4	757	82	15636	4	Solyc01g060070.2,Solyc05g005460.2,Solyc01g097280.2,Solyc10g083170.1	0
GO:0051707	response to other organism	biological_process	0.55649	1	4	757	82	15636	4	Solyc10g083170.1,Solyc01g097280.2,Solyc05g005460.2,Solyc01g060070.2	0
GO:0042558	pteridine-containing compound metabolic process	biological_process	0.5569	1	1	757	17	15636	1	Solyc02g089120.2	0
GO:0009312	oligosaccharide biosynthetic process	biological_process	0.55883	1	2	757	38	15636	1	Solyc06g075440.1	1	Solyc01g094870.1
GO:0044766	multi-organism transport	biological_process	0.56278	1	1	757	16	15636	1	Solyc11g013010.1	0
GO:0046794	transport of virus	biological_process	0.56278	1	1	757	16	15636	1	Solyc11g013010.1	0
GO:1902579	multi-organism localization	biological_process	0.56278	1	1	757	16	15636	1	Solyc11g013010.1	0
GO:0005672	transcription factor TFIIA complex	cellular_component	0.56415	1	1	757	18	15636	1	Solyc12g017430.1	0
GO:1901607	alpha-amino acid biosynthetic process	biological_process	0.56463	1	3	757	59	15636	3	Solyc02g089120.2,Solyc03g083440.2,Solyc07g065340.1	0
GO:0005666	DNA-directed RNA polymerase III complex	cellular_component	0.56657	1	1	757	18	15636	1	Solyc06g072700.2	0
GO:0010506	regulation of autophagy	biological_process	0.56668	1	2	757	38	15636	0		2	Solyc08g075680.2,Solyc11g012860.1
GO:0009401	phosphoenolpyruvate-dependent sugar phosphotransferase system	biological_process	0.56741	1	1	757	17	15636	1	Solyc05g054210.2	0
GO:0009247	glycolipid biosynthetic process	biological_process	0.56781	1	2	757	39	15636	1	Solyc06g075440.1	1	Solyc01g094870.1
GO:0046467	membrane lipid biosynthetic process	biological_process	0.56781	1	2	757	39	15636	1	Solyc06g075440.1	1	Solyc01g094870.1
GO:0051188	cofactor biosynthetic process	biological_process	0.56878	1	6	757	126	15636	6	Solyc02g089120.2,Solyc01g073710.2,Solyc10g079210.1,Solyc02g079930.2,Solyc11g011340.1,Solyc12g099000.1	0
GO:0048468	cell development	biological_process	0.56927	1	2	757	39	15636	2	Solyc01g107520.2,Solyc12g017460.1	0
GO:0016853	isomerase activity	molecular_function	0.56972	1	7	757	150	15636	3	Solyc04g071620.2,Solyc05g051850.2,Solyc03g095550.1	4	Solyc02g089170.2,Solyc02g087770.2,Solyc04g076400.2,Solyc02g070950.1
GO:0006418	tRNA aminoacylation for protein translation	biological_process	0.57022	1	2	757	43	15636	2	Solyc11g013810.1,Solyc11g066840.1	0
GO:0005057	receptor signaling protein activity	molecular_function	0.57168	1	2	757	40	15636	1	Solyc02g077970.2	1	Solyc08g061910.2
GO:0016829	lyase activity	molecular_function	0.57324	1	13	757	286	15636	9	Solyc10g079610.1,Solyc02g089610.1,Solyc02g084440.2,Solyc09g098330.2,Solyc11g005080.1,Solyc04g072890.2,Solyc06g053670.1,Solyc07g055060.2,Solyc12g039070.1	4	Solyc02g068760.2,Solyc09g075790.2,Solyc09g091430.2,Solyc07g055740.1
GO:0045735	nutrient reservoir activity	molecular_function	0.57377	1	3	757	57	15636	1	Solyc03g005580.2	2	Solyc07g041720.1,Solyc03g123410.1
GO:0009100	glycoprotein metabolic process	biological_process	0.57407	1	2	757	37	15636	1	Solyc05g013580.2	1	Solyc02g093430.2
GO:0031175	neuron projection development	biological_process	0.57564	1	1	757	18	15636	1	Solyc01g107520.2	0
GO:0048666	neuron development	biological_process	0.57564	1	1	757	18	15636	1	Solyc01g107520.2	0
GO:0017004	cytochrome complex assembly	biological_process	0.57627	1	2	757	38	15636	0		2	Solyc04g005600.1,Solyc05g007010.1
GO:0045944	positive regulation of transcription from RNA polymerase II promoter	biological_process	0.57665	1	1	757	17	15636	1	Solyc05g053080.2	0
GO:0098803	respiratory chain complex	cellular_component	0.57797	1	1	757	17	15636	1	Solyc11g005290.1	0
GO:0008083	growth factor activity	molecular_function	0.57813	1	2	757	41	15636	2	Solyc02g092110.2,Solyc02g087000.2	0
GO:0008172	S-methyltransferase activity	molecular_function	0.57915	1	1	757	17	15636	0		1	Solyc11g012860.1
GO:0004518	nuclease activity	molecular_function	0.58025	1	8	757	172	15636	4	Solyc03g119060.2,Solyc02g073580.1,Solyc05g007950.2,Solyc07g063120.2	4	Solyc07g006560.2,Solyc01g096370.2,Solyc08g075870.2,Solyc09g075790.2
GO:0090407	organophosphate biosynthetic process	biological_process	0.58103	1	9	757	193	15636	7	Solyc11g020280.1,Solyc06g075440.1,Solyc01g073710.2,Solyc07g006890.1,Solyc05g051850.2,Solyc04g011750.2,Solyc12g098900.1	2	Solyc01g094870.1,Solyc01g098740.2
GO:0006081	cellular aldehyde metabolic process	biological_process	0.58242	1	1	757	17	15636	1	Solyc03g111120.2	0
GO:0032784	regulation of DNA-templated transcription, elongation	biological_process	0.58244	1	1	757	18	15636	1	Solyc05g053080.2	0
GO:0016875	ligase activity, forming carbon-oxygen bonds	molecular_function	0.58267	1	2	757	44	15636	2	Solyc11g013810.1,Solyc11g066840.1	0
GO:0016876	ligase activity, forming aminoacyl-tRNA and related compounds	molecular_function	0.58267	1	2	757	44	15636	2	Solyc11g013810.1,Solyc11g066840.1	0
GO:0060589	nucleoside-triphosphatase regulator activity	molecular_function	0.58424	1	3	757	65	15636	2	Solyc12g015770.1,Solyc02g087000.2	1	Solyc07g045080.2
GO:0015849	organic acid transport	biological_process	0.58486	1	4	757	84	15636	3	Solyc04g008950.2,Solyc02g065680.2,Solyc11g012360.1	1	Solyc03g007010.2
GO:0046942	carboxylic acid transport	biological_process	0.58486	1	4	757	84	15636	3	Solyc04g008950.2,Solyc02g065680.2,Solyc11g012360.1	1	Solyc03g007010.2
GO:0015980	energy derivation by oxidation of organic compounds	biological_process	0.58487	1	4	757	80	15636	3	Solyc07g055060.2,Solyc03g097120.2,Solyc11g005290.1	1	Solyc11g012860.1
GO:0016866	intramolecular transferase activity	molecular_function	0.58502	1	2	757	40	15636	0		2	Solyc02g089170.2,Solyc02g070950.1
GO:0006664	glycolipid metabolic process	biological_process	0.58655	1	3	757	62	15636	1	Solyc06g075440.1	2	Solyc01g066470.2,Solyc01g094870.1
GO:0044431	Golgi apparatus part	cellular_component	0.58739	1	3	757	63	15636	2	Solyc04g074880.2,Solyc11g066840.1	1	Solyc01g110190.2
GO:0004619	phosphoglycerate mutase activity	molecular_function	0.58754	1	1	757	16	15636	0		1	Solyc02g070950.1
GO:0046537	2,3-bisphosphoglycerate-independent phosphoglycerate mutase activity	molecular_function	0.58754	1	1	757	16	15636	0		1	Solyc02g070950.1
GO:0008312	7S RNA binding	molecular_function	0.58804	1	1	757	20	15636	1	Solyc10g079120.1	0
GO:0048500	signal recognition particle	cellular_component	0.58804	1	1	757	20	15636	1	Solyc10g079120.1	0
GO:0016569	covalent chromatin modification	biological_process	0.58871	1	2	757	39	15636	0		2	Solyc04g064770.1,Solyc09g090630.1
GO:0016570	histone modification	biological_process	0.58871	1	2	757	39	15636	0		2	Solyc04g064770.1,Solyc09g090630.1
GO:0007399	nervous system development	biological_process	0.59097	1	1	757	19	15636	1	Solyc01g107520.2	0
GO:0022008	neurogenesis	biological_process	0.59097	1	1	757	19	15636	1	Solyc01g107520.2	0
GO:0030182	neuron differentiation	biological_process	0.59097	1	1	757	19	15636	1	Solyc01g107520.2	0
GO:0048699	generation of neurons	biological_process	0.59097	1	1	757	19	15636	1	Solyc01g107520.2	0
GO:0030599	pectinesterase activity	molecular_function	0.59261	1	4	757	81	15636	1	Solyc01g079180.2	3	Solyc02g075620.2,Solyc09g075350.2,Solyc05g047590.2
GO:0042545	cell wall modification	biological_process	0.59261	1	4	757	81	15636	1	Solyc01g079180.2	3	Solyc05g047590.2,Solyc09g075350.2,Solyc02g075620.2
GO:0006914	autophagy	biological_process	0.59322	1	5	757	105	15636	2	Solyc03g097120.2,Solyc03g096760.1	3	Solyc08g075680.2,Solyc11g012860.1,Solyc11g007900.1
GO:0042775	mitochondrial ATP synthesis coupled electron transport	biological_process	0.59336	1	1	757	18	15636	1	Solyc11g005290.1	0
GO:0043624	cellular protein complex disassembly	biological_process	0.59515	1	1	757	20	15636	1	Solyc12g049380.1	0
GO:0015711	organic anion transport	biological_process	0.59601	1	4	757	85	15636	3	Solyc02g065680.2,Solyc04g008950.2,Solyc11g012360.1	1	Solyc03g007010.2
GO:0016830	carbon-carbon lyase activity	molecular_function	0.59734	1	5	757	110	15636	3	Solyc07g055060.2,Solyc02g089610.1,Solyc02g084440.2	2	Solyc09g091430.2,Solyc02g068760.2
GO:0005875	microtubule associated complex	cellular_component	0.59835	1	1	757	18	15636	0		1	Solyc12g005050.1
GO:0045786	negative regulation of cell cycle	biological_process	0.60167	1	1	757	19	15636	1	Solyc12g017910.1	0
GO:0005575	cellular_component	cellular_component	0.60336	1	265	757	5556	15636	171	Solyc01g094410.2,Solyc07g032490.2,Solyc09g098100.2,Solyc07g009380.2,Solyc11g012360.1,Solyc07g043590.2,Solyc11g044250.1,Solyc07g006890.1,Solyc03g120980.2,Solyc05g054210.2,Solyc05g013580.2,Solyc06g060760.2,Solyc08g077170.2,Solyc05g015640.2,Solyc11g012450.1,Solyc07g065340.1,Solyc02g086490.2,Solyc01g080870.2,Solyc01g101070.2,Solyc08g008080.1,Solyc01g073710.2,Solyc03g006700.2,Solyc06g071570.2,Solyc01g…	94	Solyc03g007010.2,Solyc05g054120.1,Solyc06g075460.2,Solyc06g051830.1,Solyc09g083380.2,Solyc01g009040.2,Solyc01g098740.2,Solyc04g080490.2,Solyc03g025250.2,Solyc04g015470.2,Solyc07g062980.2,Solyc04g074780.2,Solyc07g065410.1,Solyc05g006920.2,Solyc05g053240.2,Solyc09g090630.1,Solyc03g113090.2,Solyc06g074730.2,Solyc12g056400.1,Solyc08g075680.2,Solyc03g118810.1,Solyc02g093430.2,Solyc03g031530.2,Solyc08g…
GO:0009055	electron carrier activity	molecular_function	0.60426	1	10	757	217	15636	8	Solyc07g008110.2,Solyc08g082590.2,Solyc11g012000.1,Solyc00g028960.1,Solyc04g011850.1,Solyc11g006910.1,Solyc10g007070.2,Solyc04g011860.1	2	Solyc08g006790.2,Solyc12g042580.1
GO:0044764	multi-organism cellular process	biological_process	0.60529	1	14	757	300	15636	12	Solyc06g069650.2,Solyc01g094410.2,Solyc06g069400.2,Solyc08g080590.2,Solyc05g007880.2,Solyc03g007760.2,Solyc11g013010.1,Solyc04g071900.2,Solyc01g005220.2,Solyc04g011750.2,Solyc06g054270.2,Solyc08g080640.1	2	Solyc07g065410.1,Solyc05g010590.2
GO:0006855	drug transmembrane transport	biological_process	0.6071	1	3	757	70	15636	1	Solyc04g074850.2	2	Solyc03g025250.2,Solyc12g019320.1
GO:0015893	drug transport	biological_process	0.6071	1	3	757	70	15636	1	Solyc04g074850.2	2	Solyc12g019320.1,Solyc03g025250.2
GO:0044815	DNA packaging complex	cellular_component	0.60831	1	1	757	17	15636	0		1	Solyc09g083380.2
GO:0031225	anchored component of membrane	cellular_component	0.6095	1	1	757	18	15636	1	Solyc10g005100.2	0
GO:0022884	macromolecule transmembrane transporter activity	molecular_function	0.61109	1	1	757	18	15636	1	Solyc01g007220.2	0
GO:0050793	regulation of developmental process	biological_process	0.6115	1	1	757	20	15636	0		1	Solyc07g062730.1
GO:0005886	plasma membrane	cellular_component	0.61163	1	8	757	168	15636	4	Solyc10g005100.2,Solyc09g005860.2,Solyc05g015640.2,Solyc08g080540.2	4	Solyc06g082610.2,Solyc12g088760.1,Solyc04g005600.1,Solyc04g008650.2
GO:0008080	N-acetyltransferase activity	molecular_function	0.61219	1	3	757	63	15636	1	Solyc08g068690.1	2	Solyc02g092460.2,Solyc09g082220.1
GO:0006334	nucleosome assembly	biological_process	0.6124	1	1	757	18	15636	0		1	Solyc09g083380.2
GO:0031497	chromatin assembly	biological_process	0.6124	1	1	757	18	15636	0		1	Solyc09g083380.2
GO:0034728	nucleosome organization	biological_process	0.6124	1	1	757	18	15636	0		1	Solyc09g083380.2
GO:0008270	zinc ion binding	molecular_function	0.61286	1	44	757	903	15636	34	Solyc10g083460.1,Solyc07g052670.2,Solyc12g087840.1,Solyc02g091710.2,Solyc04g009380.1,Solyc04g011750.2,Solyc08g083110.2,Solyc11g005310.1,Solyc11g066590.1,Solyc01g005870.1,Solyc09g098100.2,Solyc02g089930.2,Solyc09g009590.1,Solyc12g010670.1,Solyc07g052620.1,Solyc02g079740.1,Solyc06g073180.2,Solyc08g079700.1,Solyc01g086970.2,Solyc00g136260.1,Solyc05g007900.2,Solyc05g008390.2,Solyc02g081550.2,Solyc11g…	10	Solyc10g008410.1,Solyc07g056310.2,Solyc09g090630.1,Solyc06g062370.2,Solyc06g009150.1,Solyc12g088320.1,Solyc04g077780.2,Solyc02g068760.2,Solyc06g076050.2,Solyc02g092460.2
GO:0008134	transcription factor binding	molecular_function	0.61458	1	4	757	85	15636	3	Solyc03g007760.2,Solyc08g007970.2,Solyc03g115230.2	1	Solyc06g006090.1
GO:0000774	adenyl-nucleotide exchange factor activity	molecular_function	0.61492	1	1	757	20	15636	0		1	Solyc07g045080.2
GO:0015238	drug transmembrane transporter activity	molecular_function	0.61613	1	3	757	71	15636	1	Solyc04g074850.2	2	Solyc03g025250.2,Solyc12g019320.1
GO:0090484	drug transporter activity	molecular_function	0.61613	1	3	757	71	15636	1	Solyc04g074850.2	2	Solyc12g019320.1,Solyc03g025250.2
GO:0009061	anaerobic respiration	biological_process	0.61614	1	1	757	18	15636	0		1	Solyc11g012860.1
GO:0015947	methane metabolic process	biological_process	0.61614	1	1	757	18	15636	0		1	Solyc11g012860.1
GO:0015948	methanogenesis	biological_process	0.61614	1	1	757	18	15636	0		1	Solyc11g012860.1
GO:0015975	energy derivation by oxidation of reduced inorganic compounds	biological_process	0.61614	1	1	757	18	15636	0		1	Solyc11g012860.1
GO:0043446	cellular alkane metabolic process	biological_process	0.61614	1	1	757	18	15636	0		1	Solyc11g012860.1
GO:0043447	alkane biosynthetic process	biological_process	0.61614	1	1	757	18	15636	0		1	Solyc11g012860.1
GO:0030955	potassium ion binding	molecular_function	0.61733	1	1	757	19	15636	1	Solyc11g007690.1	0
GO:0031420	alkali metal ion binding	molecular_function	0.61733	1	1	757	19	15636	1	Solyc11g007690.1	0
GO:0051052	regulation of DNA metabolic process	biological_process	0.6183	1	1	757	20	15636	1	Solyc06g061280.2	0
GO:0042493	response to drug	biological_process	0.61887	1	3	757	71	15636	1	Solyc04g074850.2	2	Solyc03g025250.2,Solyc12g019320.1
GO:0035556	intracellular signal transduction	biological_process	0.61975	1	9	757	196	15636	7	Solyc01g073830.1,Solyc01g073860.2,Solyc02g077970.2,Solyc01g073820.2,Solyc01g099580.1,Solyc05g005460.2,Solyc01g073840.1	2	Solyc06g060300.1,Solyc08g061910.2
GO:0005783	endoplasmic reticulum	cellular_component	0.61997	1	8	757	179	15636	6	Solyc01g089880.2,Solyc04g011750.2,Solyc06g072700.2,Solyc01g104740.2,Solyc01g101130.2,Solyc02g078870.1	2	Solyc12g056400.1,Solyc01g096040.2
GO:0015932	nucleobase-containing compound transmembrane transporter activity	molecular_function	0.623	1	1	757	19	15636	1	Solyc01g007220.2	0
GO:0019079	viral genome replication	biological_process	0.62321	1	2	757	43	15636	2	Solyc03g007760.2,Solyc06g069650.2	0
GO:0007166	cell surface receptor signaling pathway	biological_process	0.62471	1	2	757	43	15636	1	Solyc10g008040.2	1	Solyc08g061560.2
GO:0019362	pyridine nucleotide metabolic process	biological_process	0.62508	1	2	757	45	15636	2	Solyc11g007690.1,Solyc02g084440.2	0
GO:0046496	nicotinamide nucleotide metabolic process	biological_process	0.62508	1	2	757	45	15636	2	Solyc02g084440.2,Solyc11g007690.1	0
GO:0009311	oligosaccharide metabolic process	biological_process	0.62535	1	2	757	43	15636	1	Solyc06g075440.1	1	Solyc01g094870.1
GO:0032502	developmental process	biological_process	0.62613	1	10	757	222	15636	8	Solyc12g017910.1,Solyc07g005190.2,Solyc06g076020.2,Solyc11g066100.1,Solyc12g017460.1,Solyc04g011440.2,Solyc01g107520.2,Solyc04g009380.1	2	Solyc03g096830.2,Solyc07g062730.1
GO:0070069	cytochrome complex	cellular_component	0.62631	1	1	757	21	15636	1	Solyc11g005290.1	0
GO:0008092	cytoskeletal protein binding	molecular_function	0.62698	1	7	757	162	15636	1	Solyc11g012660.1	6	Solyc03g120840.1,Solyc11g072820.1,Solyc06g074000.1,Solyc08g082650.2,Solyc00g050430.2,Solyc04g008040.2
GO:0090575	RNA polymerase II transcription factor complex	cellular_component	0.62795	1	2	757	43	15636	1	Solyc12g017430.1	1	Solyc11g007930.1
GO:0016108	tetraterpenoid metabolic process	biological_process	0.62797	1	2	757	41	15636	1	Solyc06g008050.2	1	Solyc06g035580.2
GO:0016109	tetraterpenoid biosynthetic process	biological_process	0.62797	1	2	757	41	15636	1	Solyc06g008050.2	1	Solyc06g035580.2
GO:0016116	carotenoid metabolic process	biological_process	0.62797	1	2	757	41	15636	1	Solyc06g008050.2	1	Solyc06g035580.2
GO:0016117	carotenoid biosynthetic process	biological_process	0.62797	1	2	757	41	15636	1	Solyc06g008050.2	1	Solyc06g035580.2
GO:0046915	transition metal ion transmembrane transporter activity	molecular_function	0.62915	1	2	757	42	15636	1	Solyc06g054270.2	1	Solyc01g098740.2
GO:0008171	O-methyltransferase activity	molecular_function	0.62977	1	3	757	70	15636	2	Solyc12g040790.1,Solyc10g055680.1	1	Solyc04g063210.2
GO:0043038	amino acid activation	biological_process	0.63108	1	2	757	48	15636	2	Solyc11g066840.1,Solyc11g013810.1	0
GO:0043039	tRNA aminoacylation	biological_process	0.63108	1	2	757	48	15636	2	Solyc11g066840.1,Solyc11g013810.1	0
GO:0006357	regulation of transcription from RNA polymerase II promoter	biological_process	0.63332	1	4	757	89	15636	3	Solyc05g053080.2,Solyc12g017430.1,Solyc04g072940.2	1	Solyc04g080490.2
GO:0006367	transcription initiation from RNA polymerase II promoter	biological_process	0.63518	1	2	757	45	15636	2	Solyc12g017430.1,Solyc05g053080.2	0
GO:0003916	DNA topoisomerase activity	molecular_function	0.63575	1	1	757	20	15636	1	Solyc03g095550.1	0
GO:0072509	divalent inorganic cation transmembrane transporter activity	molecular_function	0.63764	1	4	757	91	15636	3	Solyc06g072700.2,Solyc05g053080.2,Solyc08g082230.2	1	Solyc03g007010.2
GO:0031226	intrinsic component of plasma membrane	cellular_component	0.63771	1	2	757	42	15636	2	Solyc10g005100.2,Solyc05g015640.2	0
GO:0030154	cell differentiation	biological_process	0.63942	1	3	757	68	15636	2	Solyc12g017460.1,Solyc01g107520.2	1	Solyc07g062730.1
GO:0002064	epithelial cell development	biological_process	0.63952	1	1	757	20	15636	1	Solyc12g017460.1	0
GO:0002065	columnar/cuboidal epithelial cell differentiation	biological_process	0.63952	1	1	757	20	15636	1	Solyc12g017460.1	0
GO:0002066	columnar/cuboidal epithelial cell development	biological_process	0.63952	1	1	757	20	15636	1	Solyc12g017460.1	0
GO:0005213	structural constituent of chorion	molecular_function	0.63952	1	1	757	20	15636	1	Solyc12g017460.1	0
GO:0007281	germ cell development	biological_process	0.63952	1	1	757	20	15636	1	Solyc12g017460.1	0
GO:0007292	female gamete generation	biological_process	0.63952	1	1	757	20	15636	1	Solyc12g017460.1	0
GO:0007304	chorion-containing eggshell formation	biological_process	0.63952	1	1	757	20	15636	1	Solyc12g017460.1	0
GO:0030703	eggshell formation	biological_process	0.63952	1	1	757	20	15636	1	Solyc12g017460.1	0
GO:0030707	ovarian follicle cell development	biological_process	0.63952	1	1	757	20	15636	1	Solyc12g017460.1	0
GO:0048477	oogenesis	biological_process	0.63952	1	1	757	20	15636	1	Solyc12g017460.1	0
GO:0048870	cell motility	biological_process	0.64053	1	2	757	41	15636	2	Solyc12g089160.1,Solyc05g007240.1	0
GO:0051674	localization of cell	biological_process	0.64053	1	2	757	41	15636	2	Solyc12g089160.1,Solyc05g007240.1	0
GO:0044767	single-organism developmental process	biological_process	0.64263	1	9	757	204	15636	8	Solyc04g009380.1,Solyc12g017460.1,Solyc04g011440.2,Solyc01g107520.2,Solyc06g076020.2,Solyc07g005190.2,Solyc11g066100.1,Solyc12g017910.1	1	Solyc07g062730.1
GO:0019748	secondary metabolic process	biological_process	0.64531	1	1	757	20	15636	0		1	Solyc05g009880.2
GO:0003712	transcription cofactor activity	molecular_function	0.64697	1	4	757	91	15636	2	Solyc04g072940.2,Solyc12g017430.1	2	Solyc02g092460.2,Solyc04g080490.2
GO:0016032	viral process	biological_process	0.6487	1	12	757	267	15636	10	Solyc11g013010.1,Solyc03g007760.2,Solyc06g054270.2,Solyc04g011750.2,Solyc08g080640.1,Solyc01g094410.2,Solyc06g069650.2,Solyc05g007880.2,Solyc06g069400.2,Solyc08g080590.2	2	Solyc05g010590.2,Solyc07g065410.1
GO:0043021	ribonucleoprotein complex binding	molecular_function	0.6488	1	1	757	23	15636	1	Solyc10g079120.1	0
GO:0016567	protein ubiquitination	biological_process	0.64987	1	4	757	82	15636	3	Solyc09g025270.2,Solyc12g010670.1,Solyc02g079740.1	1	Solyc10g008410.1
GO:0008146	sulfotransferase activity	molecular_function	0.65042	1	2	757	43	15636	0		2	Solyc05g011890.1,Solyc05g011840.2
GO:0005746	mitochondrial respiratory chain	cellular_component	0.65215	1	1	757	21	15636	1	Solyc11g005290.1	0
GO:0000989	transcription factor activity, transcription factor binding	molecular_function	0.65316	1	4	757	92	15636	2	Solyc04g072940.2,Solyc12g017430.1	2	Solyc02g092460.2,Solyc04g080490.2
GO:0019751	polyol metabolic process	biological_process	0.65335	1	1	757	23	15636	1	Solyc05g051850.2	0
GO:0009036	Type II site-specific deoxyribonuclease activity	molecular_function	0.654	1	1	757	21	15636	1	Solyc07g063120.2	0
GO:0015666	restriction endodeoxyribonuclease activity	molecular_function	0.654	1	1	757	21	15636	1	Solyc07g063120.2	0
GO:0033218	amide binding	molecular_function	0.65623	1	1	757	21	15636	1	Solyc10g079120.1	0
GO:0019058	viral life cycle	biological_process	0.65917	1	6	757	136	15636	5	Solyc06g054270.2,Solyc06g069400.2,Solyc06g069650.2,Solyc01g094410.2,Solyc03g007760.2	1	Solyc07g065410.1
GO:0005199	structural constituent of cell wall	molecular_function	0.66083	1	1	757	21	15636	1	Solyc09g098510.2	0
GO:0005667	transcription factor complex	cellular_component	0.6612	1	2	757	46	15636	1	Solyc12g017430.1	1	Solyc11g007930.1
GO:0044798	nuclear transcription factor complex	cellular_component	0.6612	1	2	757	46	15636	1	Solyc12g017430.1	1	Solyc11g007930.1
GO:0008283	cell proliferation	biological_process	0.66193	1	1	757	23	15636	1	Solyc02g092110.2	0
GO:1902495	transmembrane transporter complex	cellular_component	0.66213	1	1	757	21	15636	1	Solyc11g005290.1	0
GO:1990351	transporter complex	cellular_component	0.66213	1	1	757	21	15636	1	Solyc11g005290.1	0
GO:0016820	hydrolase activity, acting on acid anhydrides, catalyzing transmembrane movement of substances	molecular_function	0.66288	1	5	757	110	15636	4	Solyc08g080640.1,Solyc03g093650.2,Solyc03g120980.2,Solyc05g051530.2	1	Solyc09g083380.2
GO:0006333	chromatin assembly or disassembly	biological_process	0.66294	1	1	757	21	15636	0		1	Solyc09g083380.2
GO:0098772	molecular function regulator	molecular_function	0.66559	1	17	757	374	15636	4	Solyc02g087000.2,Solyc07g009260.2,Solyc12g015770.1,Solyc12g017910.1	13	Solyc03g120650.2,Solyc11g022590.1,Solyc05g047590.2,Solyc09g083440.2,Solyc01g094610.2,Solyc09g084440.2,Solyc09g075350.2,Solyc11g021060.1,Solyc05g054120.1,Solyc02g024070.2,Solyc11g005820.1,Solyc07g045080.2,Solyc11g019910.1
GO:0016868	intramolecular transferase activity, phosphotransferases	molecular_function	0.66584	1	1	757	21	15636	0		1	Solyc02g070950.1
GO:0030170	pyridoxal phosphate binding	molecular_function	0.66876	1	3	757	71	15636	2	Solyc08g083110.2,Solyc11g005860.1	1	Solyc12g006470.1
GO:0070469	respiratory chain	cellular_component	0.66907	1	1	757	22	15636	1	Solyc11g005290.1	0
GO:0030234	enzyme regulator activity	molecular_function	0.6692	1	14	757	308	15636	3	Solyc02g087000.2,Solyc12g017910.1,Solyc12g015770.1	11	Solyc11g019910.1,Solyc05g047590.2,Solyc07g045080.2,Solyc11g005820.1,Solyc09g083440.2,Solyc11g021060.1,Solyc05g054120.1,Solyc02g024070.2,Solyc11g022590.1,Solyc09g075350.2,Solyc09g084440.2
GO:0004673	protein histidine kinase activity	molecular_function	0.67108	1	2	757	46	15636	1	Solyc02g077970.2	1	Solyc08g061910.2
GO:0016775	phosphotransferase activity, nitrogenous group as acceptor	molecular_function	0.67108	1	2	757	46	15636	1	Solyc02g077970.2	1	Solyc08g061910.2
GO:0009378	four-way junction helicase activity	molecular_function	0.67122	1	4	757	86	15636	3	Solyc03g005660.2,Solyc03g115230.2,Solyc03g007760.2	1	Solyc03g111680.2
GO:0030855	epithelial cell differentiation	biological_process	0.67241	1	1	757	22	15636	1	Solyc12g017460.1	0
GO:0016811	hydrolase activity, acting on carbon-nitrogen (but not peptide) bonds, in linear amides	molecular_function	0.6735	1	1	757	22	15636	1	Solyc10g049970.1	0
GO:1901564	organonitrogen compound metabolic process	biological_process	0.67404	1	53	757	1165	15636	40	Solyc10g049970.1,Solyc11g066840.1,Solyc12g049380.1,Solyc01g110520.2,Solyc11g005290.1,Solyc07g053280.2,Solyc11g007690.1,Solyc05g053080.2,Solyc02g089610.1,Solyc02g082930.2,Solyc06g072360.2,Solyc07g053180.2,Solyc02g086490.2,Solyc03g083440.2,Solyc12g014100.1,Solyc11g013810.1,Solyc07g065340.1,Solyc02g081250.1,Solyc12g099000.1,Solyc04g072000.2,Solyc02g084440.2,Solyc11g020280.1,Solyc02g089120.2,Solyc01g…	13	Solyc07g062870.2,Solyc01g098740.2,Solyc07g065090.1,Solyc03g118410.2,Solyc01g066470.2,Solyc01g056780.2,Solyc10g055780.1,Solyc12g100160.1,Solyc04g074780.2,Solyc05g055730.2,Solyc02g084350.2,Solyc02g067930.2,Solyc03g118310.2
GO:0005669	transcription factor TFIID complex	cellular_component	0.67471	1	1	757	21	15636	0		1	Solyc11g007930.1
GO:0032446	protein modification by small protein conjugation	biological_process	0.67507	1	4	757	85	15636	3	Solyc12g010670.1,Solyc02g079740.1,Solyc09g025270.2	1	Solyc10g008410.1
GO:0031090	organelle membrane	cellular_component	0.67526	1	15	757	341	15636	8	Solyc11g005290.1,Solyc11g066840.1,Solyc01g104740.2,Solyc06g072700.2,Solyc04g011750.2,Solyc11g020280.1,Solyc04g074880.2,Solyc07g006890.1	7	Solyc12g056400.1,Solyc01g098740.2,Solyc03g113090.2,Solyc07g056360.1,Solyc03g113210.2,Solyc01g110190.2,Solyc01g096370.2
GO:0019012	virion	cellular_component	0.67668	1	12	757	271	15636	9	Solyc09g005860.2,Solyc01g089960.2,Solyc04g074500.2,Solyc02g077950.1,Solyc06g054270.2,Solyc11g066840.1,Solyc01g094410.2,Solyc09g082580.2,Solyc03g080060.1	3	Solyc09g074300.1,Solyc02g085130.2,Solyc07g065410.1
GO:0016410	N-acyltransferase activity	molecular_function	0.67715	1	3	757	69	15636	1	Solyc08g068690.1	2	Solyc02g092460.2,Solyc09g082220.1
GO:0043933	macromolecular complex subunit organization	biological_process	0.67731	1	14	757	312	15636	4	Solyc08g021870.1,Solyc08g008070.1,Solyc03g007760.2,Solyc12g049380.1	10	Solyc05g007010.1,Solyc04g005600.1,Solyc04g064770.1,Solyc06g006090.1,Solyc12g005050.1,Solyc05g010590.2,Solyc03g006840.2,Solyc10g055770.1,Solyc09g090630.1,Solyc09g083380.2
GO:0098588	bounding membrane of organelle	cellular_component	0.67873	1	11	757	254	15636	5	Solyc04g074880.2,Solyc04g011750.2,Solyc06g072700.2,Solyc11g066840.1,Solyc01g104740.2	6	Solyc01g096370.2,Solyc01g110190.2,Solyc03g113090.2,Solyc07g056360.1,Solyc03g113210.2,Solyc12g056400.1
GO:0044248	cellular catabolic process	biological_process	0.67987	1	16	757	359	15636	10	Solyc02g082930.2,Solyc03g097120.2,Solyc01g108540.2,Solyc10g074440.1,Solyc10g049970.1,Solyc09g075300.2,Solyc03g096760.1,Solyc04g072000.2,Solyc12g014100.1,Solyc02g082960.2	6	Solyc11g012860.1,Solyc11g007900.1,Solyc10g055780.1,Solyc02g070210.2,Solyc01g066470.2,Solyc08g075680.2
GO:0030029	actin filament-based process	biological_process	0.68102	1	1	757	24	15636	0		1	Solyc06g074000.1
GO:0030036	actin cytoskeleton organization	biological_process	0.68102	1	1	757	24	15636	0		1	Solyc06g074000.1
GO:0005794	Golgi apparatus	cellular_component	0.68131	1	3	757	71	15636	2	Solyc04g074880.2,Solyc11g066840.1	1	Solyc01g110190.2
GO:0033644	host cell membrane	cellular_component	0.68234	1	1	757	23	15636	1	Solyc01g089960.2	0
GO:0044218	other organism cell membrane	cellular_component	0.68234	1	1	757	23	15636	1	Solyc01g089960.2	0
GO:0044279	other organism membrane	cellular_component	0.68234	1	1	757	23	15636	1	Solyc01g089960.2	0
GO:0034655	nucleobase-containing compound catabolic process	biological_process	0.68381	1	1	757	24	15636	0		1	Solyc02g070210.2
GO:0016860	intramolecular oxidoreductase activity	molecular_function	0.68631	1	1	757	24	15636	1	Solyc04g071620.2	0
GO:0000041	transition metal ion transport	biological_process	0.68698	1	2	757	47	15636	1	Solyc06g054270.2	1	Solyc01g098740.2
GO:0006650	glycerophospholipid metabolic process	biological_process	0.68746	1	3	757	71	15636	2	Solyc03g123570.2,Solyc07g017510.2	1	Solyc01g066470.2
GO:0046488	phosphatidylinositol metabolic process	biological_process	0.68746	1	3	757	71	15636	2	Solyc03g123570.2,Solyc07g017510.2	1	Solyc01g066470.2
GO:0005342	organic acid transmembrane transporter activity	molecular_function	0.68884	1	1	757	22	15636	1	Solyc11g012360.1	0
GO:0046943	carboxylic acid transmembrane transporter activity	molecular_function	0.68884	1	1	757	22	15636	1	Solyc11g012360.1	0
GO:0006733	oxidoreduction coenzyme metabolic process	biological_process	0.69542	1	2	757	51	15636	2	Solyc11g007690.1,Solyc02g084440.2	0
GO:0071944	cell periphery	cellular_component	0.69633	1	17	757	375	15636	9	Solyc05g015640.2,Solyc12g017460.1,Solyc08g080540.2,Solyc09g005860.2,Solyc04g008210.1,Solyc07g009380.2,Solyc04g081230.2,Solyc10g005100.2,Solyc01g079180.2	8	Solyc04g008650.2,Solyc09g075350.2,Solyc06g082610.2,Solyc12g088760.1,Solyc04g005600.1,Solyc02g075620.2,Solyc07g052980.2,Solyc05g047590.2
GO:0006413	translational initiation	biological_process	0.69811	1	1	757	23	15636	1	Solyc07g021340.2	0
GO:0004842	ubiquitin-protein transferase activity	molecular_function	0.69813	1	12	757	250	15636	11	Solyc02g091710.2,Solyc12g010670.1,Solyc12g087840.1,Solyc11g005290.1,Solyc00g136260.1,Solyc08g008080.1,Solyc02g079740.1,Solyc11g005310.1,Solyc09g025270.2,Solyc11g005300.1,Solyc04g014220.1	1	Solyc10g008410.1
GO:0019787	ubiquitin-like protein transferase activity	molecular_function	0.69813	1	12	757	250	15636	11	Solyc02g079740.1,Solyc08g008080.1,Solyc11g005310.1,Solyc09g025270.2,Solyc04g014220.1,Solyc11g005300.1,Solyc11g005290.1,Solyc00g136260.1,Solyc12g010670.1,Solyc12g087840.1,Solyc02g091710.2	1	Solyc10g008410.1
GO:0072524	pyridine-containing compound metabolic process	biological_process	0.69923	1	2	757	51	15636	2	Solyc02g084440.2,Solyc11g007690.1	0
GO:0000428	DNA-directed RNA polymerase complex	cellular_component	0.6993	1	3	757	75	15636	2	Solyc06g072700.2,Solyc12g017430.1	1	Solyc11g007930.1
GO:0030880	RNA polymerase complex	cellular_component	0.6993	1	3	757	75	15636	2	Solyc06g072700.2,Solyc12g017430.1	1	Solyc11g007930.1
GO:0055029	nuclear DNA-directed RNA polymerase complex	cellular_component	0.6993	1	3	757	75	15636	2	Solyc12g017430.1,Solyc06g072700.2	1	Solyc11g007930.1
GO:0036094	small molecule binding	molecular_function	0.69992	1	104	757	2204	15636	67	Solyc04g025650.2,Solyc02g081550.2,Solyc11g020280.1,Solyc11g066950.1,Solyc11g006630.1,Solyc03g006080.2,Solyc06g036290.2,Solyc11g010700.1,Solyc02g086880.2,Solyc12g006040.1,Solyc02g081170.2,Solyc03g080060.1,Solyc03g007760.2,Solyc05g054860.1,Solyc05g015950.2,Solyc09g098100.2,Solyc04g009640.2,Solyc10g081910.1,Solyc03g082470.2,Solyc02g093830.2,Solyc10g008040.2,Solyc09g098510.2,Solyc05g051530.2,Solyc02g…	37	Solyc12g044840.1,Solyc09g083380.2,Solyc02g068760.2,Solyc11g072820.1,Solyc12g056540.1,Solyc06g035580.2,Solyc01g094020.2,Solyc02g067930.2,Solyc01g107650.2,Solyc04g079690.2,Solyc02g078850.1,Solyc06g082610.2,Solyc03g114310.2,Solyc02g091830.2,Solyc05g008020.2,Solyc04g078590.2,Solyc04g064940.2,Solyc07g045080.2,Solyc09g008860.2,Solyc10g085670.1,Solyc05g007060.2,Solyc02g088690.2,Solyc03g006030.2,Solyc03g…
GO:0001076	transcription factor activity, RNA polymerase II transcription factor binding	molecular_function	0.70116	1	3	757	74	15636	2	Solyc12g017430.1,Solyc04g072940.2	1	Solyc04g080490.2
GO:0001104	RNA polymerase II transcription cofactor activity	molecular_function	0.70116	1	3	757	74	15636	2	Solyc12g017430.1,Solyc04g072940.2	1	Solyc04g080490.2
GO:0006612	protein targeting to membrane	biological_process	0.70285	1	2	757	52	15636	2	Solyc10g079120.1,Solyc01g104740.2	0
GO:0006613	cotranslational protein targeting to membrane	biological_process	0.70285	1	2	757	52	15636	2	Solyc10g079120.1,Solyc01g104740.2	0
GO:0006119	oxidative phosphorylation	biological_process	0.70442	1	1	757	24	15636	1	Solyc11g005290.1	0
GO:0042773	ATP synthesis coupled electron transport	biological_process	0.70442	1	1	757	24	15636	1	Solyc11g005290.1	0
GO:0004499	N,N-dimethylaniline monooxygenase activity	molecular_function	0.70556	1	1	757	25	15636	1	Solyc06g008050.2	0
GO:0008677	2-dehydropantoate 2-reductase activity	molecular_function	0.70602	1	1	757	23	15636	1	Solyc06g008050.2	0
GO:0042600	chorion	cellular_component	0.70885	1	1	757	24	15636	1	Solyc12g017460.1	0
GO:0005882	intermediate filament	cellular_component	0.70973	1	1	757	24	15636	1	Solyc02g093360.2	0
GO:0045111	intermediate filament cytoskeleton	cellular_component	0.70973	1	1	757	24	15636	1	Solyc02g093360.2	0
GO:0009057	macromolecule catabolic process	biological_process	0.70975	1	8	757	194	15636	7	Solyc04g072000.2,Solyc10g074440.1,Solyc11g005080.1,Solyc02g082930.2,Solyc03g119700.2,Solyc08g007130.2,Solyc02g082960.2	1	Solyc10g055780.1
GO:0006643	membrane lipid metabolic process	biological_process	0.70975	1	3	757	74	15636	1	Solyc06g075440.1	2	Solyc01g094870.1,Solyc01g066470.2
GO:0009856	pollination	biological_process	0.70996	1	3	757	68	15636	1	Solyc03g005130.1	2	Solyc04g077340.2,Solyc04g077360.2
GO:0009875	pollen-pistil interaction	biological_process	0.70996	1	3	757	68	15636	1	Solyc03g005130.1	2	Solyc04g077360.2,Solyc04g077340.2
GO:0048544	recognition of pollen	biological_process	0.70996	1	3	757	68	15636	1	Solyc03g005130.1	2	Solyc04g077340.2,Solyc04g077360.2
GO:0030554	adenyl nucleotide binding	molecular_function	0.71041	1	80	757	1703	15636	50	Solyc12g006040.1,Solyc03g080060.1,Solyc11g020280.1,Solyc06g036290.2,Solyc11g010700.1,Solyc11g066950.1,Solyc11g006630.1,Solyc03g006080.2,Solyc02g081550.2,Solyc06g061280.2,Solyc12g089160.1,Solyc03g120980.2,Solyc05g051530.2,Solyc10g008040.2,Solyc02g089120.2,Solyc06g007440.2,Solyc03g082470.2,Solyc09g098100.2,Solyc03g007760.2,Solyc05g054860.1,Solyc04g009640.2,Solyc10g081910.1,Solyc06g069650.2,Solyc11g…	30	Solyc11g072820.1,Solyc02g068760.2,Solyc12g044840.1,Solyc09g083380.2,Solyc05g008020.2,Solyc06g082610.2,Solyc03g114310.2,Solyc04g079690.2,Solyc02g091830.2,Solyc01g107650.2,Solyc01g094020.2,Solyc03g121070.2,Solyc03g112580.2,Solyc09g011990.1,Solyc03g006030.2,Solyc07g045080.2,Solyc10g085670.1,Solyc09g008860.2,Solyc04g078590.2,Solyc04g064940.2,Solyc12g088820.1,Solyc09g009380.2,Solyc12g038920.1,Solyc11g…
GO:0022412	cellular process involved in reproduction in multicellular organism	biological_process	0.71138	1	1	757	24	15636	1	Solyc12g017460.1	0
GO:0008375	acetylglucosaminyltransferase activity	molecular_function	0.71204	1	2	757	47	15636	1	Solyc05g013580.2	1	Solyc02g093430.2
GO:0019843	rRNA binding	molecular_function	0.71249	1	1	757	26	15636	0		1	Solyc12g100160.1
GO:0070887	cellular response to chemical stimulus	biological_process	0.71394	1	1	757	25	15636	0		1	Solyc12g056400.1
GO:0032559	adenyl ribonucleotide binding	molecular_function	0.71417	1	79	757	1683	15636	50	Solyc11g018690.1,Solyc09g014720.1,Solyc06g069650.2,Solyc03g005660.2,Solyc02g089900.1,Solyc02g068820.1,Solyc11g066840.1,Solyc09g007710.2,Solyc06g065260.2,Solyc09g018280.1,Solyc07g039420.1,Solyc11g069090.1,Solyc05g052270.1,Solyc11g013810.1,Solyc03g115230.2,Solyc03g005130.1,Solyc09g092640.2,Solyc03g007970.1,Solyc08g067310.1,Solyc00g233480.1,Solyc01g073710.2,Solyc08g069180.2,Solyc03g093650.2,Solyc07g…	29	Solyc03g121070.2,Solyc09g011990.1,Solyc03g112580.2,Solyc03g006030.2,Solyc09g008860.2,Solyc10g085670.1,Solyc04g078590.2,Solyc04g064940.2,Solyc12g088820.1,Solyc12g038920.1,Solyc09g009380.2,Solyc11g007250.1,Solyc03g111680.2,Solyc07g023990.1,Solyc03g118510.2,Solyc03g093330.2,Solyc04g008650.2,Solyc03g026040.2,Solyc02g068760.2,Solyc11g072820.1,Solyc12g044840.1,Solyc09g083380.2,Solyc05g008020.2,Solyc04g…
GO:0050660	flavin adenine dinucleotide binding	molecular_function	0.71545	1	6	757	139	15636	5	Solyc04g025650.2,Solyc06g008050.2,Solyc06g060880.2,Solyc12g013690.1,Solyc09g098510.2	1	Solyc06g035580.2
GO:0016592	mediator complex	cellular_component	0.71663	1	3	757	76	15636	2	Solyc04g072940.2,Solyc12g017430.1	1	Solyc04g080490.2
GO:0045229	external encapsulating structure organization	biological_process	0.71995	1	5	757	118	15636	2	Solyc01g079180.2,Solyc09g098510.2	3	Solyc02g075620.2,Solyc09g075350.2,Solyc05g047590.2
GO:0071555	cell wall organization	biological_process	0.71995	1	5	757	118	15636	2	Solyc09g098510.2,Solyc01g079180.2	3	Solyc05g047590.2,Solyc02g075620.2,Solyc09g075350.2
GO:0006400	tRNA modification	biological_process	0.72065	1	3	757	77	15636	2	Solyc03g115230.2,Solyc03g007760.2	1	Solyc02g087860.2
GO:0006915	apoptotic process	biological_process	0.72102	1	2	757	52	15636	2	Solyc04g011750.2,Solyc01g102290.2	0
GO:0008219	cell death	biological_process	0.72102	1	2	757	52	15636	2	Solyc01g102290.2,Solyc04g011750.2	0
GO:0012501	programmed cell death	biological_process	0.72102	1	2	757	52	15636	2	Solyc01g102290.2,Solyc04g011750.2	0
GO:0016265	death	biological_process	0.72102	1	2	757	52	15636	2	Solyc04g011750.2,Solyc01g102290.2	0
GO:0051302	regulation of cell division	biological_process	0.7245	1	1	757	26	15636	1	Solyc04g081230.2	0
GO:0008037	cell recognition	biological_process	0.72517	1	3	757	70	15636	1	Solyc03g005130.1	2	Solyc04g077360.2,Solyc04g077340.2
GO:0044706	multi-multicellular organism process	biological_process	0.72561	1	3	757	70	15636	1	Solyc03g005130.1	2	Solyc04g077340.2,Solyc04g077360.2
GO:0046983	protein dimerization activity	molecular_function	0.72614	1	12	757	281	15636	3	Solyc11g005290.1,Solyc02g077970.2,Solyc08g007970.2	9	Solyc00g050430.2,Solyc01g096370.2,Solyc06g062460.2,Solyc08g076820.2,Solyc07g045080.2,Solyc02g071730.2,Solyc03g118310.2,Solyc10g005060.2,Solyc03g114830.2
GO:0072528	pyrimidine-containing compound biosynthetic process	biological_process	0.72653	1	1	757	28	15636	0		1	Solyc03g118310.2
GO:0072686	mitotic spindle	cellular_component	0.72745	1	1	757	26	15636	0		1	Solyc11g012860.1
GO:0006779	porphyrin-containing compound biosynthetic process	biological_process	0.72759	1	2	757	53	15636	2	Solyc11g011340.1,Solyc10g079210.1	0
GO:0005815	microtubule organizing center	cellular_component	0.72875	1	1	757	26	15636	0		1	Solyc11g012860.1
GO:0042803	protein homodimerization activity	molecular_function	0.72974	1	2	757	52	15636	1	Solyc08g007970.2	1	Solyc07g045080.2
GO:0006457	protein folding	biological_process	0.72988	1	3	757	82	15636	1	Solyc06g036290.2	2	Solyc07g045080.2,Solyc11g012860.1
GO:0003677	DNA binding	molecular_function	0.73083	1	70	757	1521	15636	34	Solyc07g066220.2,Solyc10g078670.1,Solyc12g017430.1,Solyc02g073580.1,Solyc12g096420.1,Solyc01g080870.2,Solyc08g079630.2,Solyc05g007880.2,Solyc09g098100.2,Solyc07g064560.2,Solyc10g083460.1,Solyc08g080540.2,Solyc06g061280.2,Solyc03g095550.1,Solyc02g077950.1,Solyc02g083040.1,Solyc11g066840.1,Solyc11g018690.1,Solyc07g005190.2,Solyc05g053080.2,Solyc02g067230.2,Solyc01g079870.2,Solyc12g056790.1,Solyc07g…	36	Solyc02g024070.2,Solyc08g075870.2,Solyc09g075790.2,Solyc06g075850.1,Solyc03g114830.2,Solyc09g083380.2,Solyc01g079110.2,Solyc09g014580.2,Solyc11g073260.1,Solyc03g113460.1,Solyc04g080490.2,Solyc11g072860.1,Solyc02g068760.2,Solyc01g074000.2,Solyc06g074790.1,Solyc12g056540.1,Solyc02g071730.2,Solyc01g107650.2,Solyc11g007930.1,Solyc04g011390.1,Solyc10g008910.1,Solyc11g072840.1,Solyc11g066430.1,Solyc01g…
GO:0016791	phosphatase activity	molecular_function	0.73305	1	5	757	124	15636	2	Solyc03g005660.2,Solyc11g018690.1	3	Solyc06g062370.2,Solyc02g070210.2,Solyc02g084350.2
GO:0051239	regulation of multicellular organismal process	biological_process	0.73383	1	1	757	27	15636	0		1	Solyc07g062730.1
GO:0031329	regulation of cellular catabolic process	biological_process	0.73398	1	2	757	52	15636	0		2	Solyc08g075680.2,Solyc11g012860.1
GO:0006325	chromatin organization	biological_process	0.734	1	3	757	75	15636	0		3	Solyc04g064770.1,Solyc09g083380.2,Solyc09g090630.1
GO:0071103	DNA conformation change	biological_process	0.73403	1	2	757	51	15636	1	Solyc03g095550.1	1	Solyc09g083380.2
GO:0002949	tRNA threonylcarbamoyladenosine modification	biological_process	0.73412	1	2	757	54	15636	2	Solyc03g115230.2,Solyc03g007760.2	0
GO:0070525	tRNA threonylcarbamoyladenosine metabolic process	biological_process	0.73412	1	2	757	54	15636	2	Solyc03g007760.2,Solyc03g115230.2	0
GO:0035639	purine ribonucleoside triphosphate binding	molecular_function	0.73617	1	79	757	1711	15636	49	Solyc02g093360.2,Solyc08g080640.1,Solyc02g072470.2,Solyc09g083090.2,Solyc08g067310.1,Solyc00g233480.1,Solyc01g073710.2,Solyc08g069180.2,Solyc03g093650.2,Solyc07g056410.2,Solyc03g007970.1,Solyc03g005130.1,Solyc09g092640.2,Solyc05g052270.1,Solyc11g013810.1,Solyc03g115230.2,Solyc09g018280.1,Solyc07g039420.1,Solyc11g069090.1,Solyc02g089900.1,Solyc02g068820.1,Solyc09g007710.2,Solyc11g066840.1,Solyc06g…	30	Solyc03g111680.2,Solyc07g023990.1,Solyc08g067000.2,Solyc03g093330.2,Solyc03g118510.2,Solyc03g026040.2,Solyc04g008650.2,Solyc12g038920.1,Solyc09g009380.2,Solyc11g007250.1,Solyc12g088820.1,Solyc04g078590.2,Solyc04g064940.2,Solyc09g008860.2,Solyc10g085670.1,Solyc03g006030.2,Solyc03g121070.2,Solyc09g011990.1,Solyc03g112580.2,Solyc01g094020.2,Solyc01g107650.2,Solyc04g079690.2,Solyc06g082610.2,Solyc03g…
GO:0033179	proton-transporting V-type ATPase, V0 domain	cellular_component	0.73662	1	1	757	28	15636	1	Solyc03g096760.1	0
GO:0005515	protein binding	molecular_function	0.73788	1	150	757	3073	15636	95	Solyc09g098330.2,Solyc03g005130.1,Solyc02g087000.2,Solyc10g074740.1,Solyc08g008070.1,Solyc01g014160.1,Solyc02g092110.2,Solyc01g073860.2,Solyc01g073710.2,Solyc10g079120.1,Solyc02g072470.2,Solyc04g076820.1,Solyc01g099580.1,Solyc07g008640.1,Solyc08g014450.2,Solyc02g093850.2,Solyc10g044470.1,Solyc05g050750.1,Solyc06g065260.2,Solyc01g005710.2,Solyc08g005090.1,Solyc12g096640.1,Solyc08g077740.1,Solyc06g…	55	Solyc08g076820.2,Solyc07g042990.1,Solyc06g006090.1,Solyc10g005060.2,Solyc10g008410.1,Solyc07g007350.1,Solyc03g026040.2,Solyc03g093330.2,Solyc03g118510.2,Solyc01g086920.2,Solyc02g067360.2,Solyc02g084600.2,Solyc07g005740.1,Solyc03g006030.2,Solyc02g088600.2,Solyc09g008860.2,Solyc06g074000.1,Solyc04g008040.2,Solyc03g118810.1,Solyc09g015370.1,Solyc03g095860.2,Solyc06g082610.2,Solyc03g120840.1,Solyc05g…
GO:0019207	kinase regulator activity	molecular_function	0.7389	1	1	757	28	15636	1	Solyc12g017910.1	0
GO:0051082	unfolded protein binding	molecular_function	0.74081	1	2	757	55	15636	1	Solyc06g036290.2	1	Solyc11g012860.1
GO:0006461	protein complex assembly	biological_process	0.74081	1	9	757	214	15636	1	Solyc08g008070.1	8	Solyc05g007010.1,Solyc04g005600.1,Solyc06g006090.1,Solyc12g005050.1,Solyc05g010590.2,Solyc03g006840.2,Solyc09g083380.2,Solyc10g055770.1
GO:0008408	3'-5' exonuclease activity	molecular_function	0.74247	1	1	757	25	15636	1	Solyc02g073580.1	0
GO:0070271	protein complex biogenesis	biological_process	0.74647	1	9	757	215	15636	1	Solyc08g008070.1	8	Solyc05g010590.2,Solyc12g005050.1,Solyc10g055770.1,Solyc09g083380.2,Solyc03g006840.2,Solyc05g007010.1,Solyc04g005600.1,Solyc06g006090.1
GO:0060429	epithelium development	biological_process	0.74686	1	1	757	27	15636	1	Solyc12g017460.1	0
GO:0065008	regulation of biological quality	biological_process	0.74747	1	15	757	358	15636	11	Solyc04g011860.1,Solyc05g053080.2,Solyc05g005460.2,Solyc08g082230.2,Solyc05g006870.2,Solyc00g028960.1,Solyc03g095500.2,Solyc04g011850.1,Solyc06g072700.2,Solyc08g082590.2,Solyc05g056400.2	4	Solyc02g084710.2,Solyc06g082610.2,Solyc04g008650.2,Solyc03g007010.2
GO:0008514	organic anion transmembrane transporter activity	molecular_function	0.74764	1	1	757	26	15636	1	Solyc11g012360.1	0
GO:0016485	protein processing	biological_process	0.74933	1	1	757	29	15636	1	Solyc07g022830.2	0
GO:0051604	protein maturation	biological_process	0.74933	1	1	757	29	15636	1	Solyc07g022830.2	0
GO:0009894	regulation of catabolic process	biological_process	0.74983	1	2	757	54	15636	0		2	Solyc11g012860.1,Solyc08g075680.2
GO:0070925	organelle assembly	biological_process	0.75641	1	2	757	56	15636	0		2	Solyc12g005050.1,Solyc10g055770.1
GO:0046148	pigment biosynthetic process	biological_process	0.75718	1	3	757	78	15636	2	Solyc06g008050.2,Solyc11g011340.1	1	Solyc06g035580.2
GO:0009066	aspartate family amino acid metabolic process	biological_process	0.75832	1	1	757	27	15636	0		1	Solyc05g055730.2
GO:0061024	membrane organization	biological_process	0.75909	1	4	757	107	15636	4	Solyc10g079120.1,Solyc01g094410.2,Solyc01g104740.2,Solyc06g069400.2	0
GO:0044403	symbiosis, encompassing mutualism through parasitism	biological_process	0.75943	1	12	757	291	15636	10	Solyc03g007760.2,Solyc11g013010.1,Solyc04g011750.2,Solyc06g054270.2,Solyc08g080640.1,Solyc06g069650.2,Solyc01g094410.2,Solyc06g069400.2,Solyc08g080590.2,Solyc05g007880.2	2	Solyc07g065410.1,Solyc05g010590.2
GO:0098805	whole membrane	cellular_component	0.76113	1	4	757	106	15636	0		4	Solyc01g096370.2,Solyc07g056360.1,Solyc03g113090.2,Solyc03g113210.2
GO:0006721	terpenoid metabolic process	biological_process	0.76406	1	2	757	54	15636	1	Solyc06g008050.2	1	Solyc06g035580.2
GO:0016114	terpenoid biosynthetic process	biological_process	0.76406	1	2	757	54	15636	1	Solyc06g008050.2	1	Solyc06g035580.2
GO:0009306	protein secretion	biological_process	0.76412	1	1	757	28	15636	1	Solyc07g009130.2	0
GO:0000152	nuclear ubiquitin ligase complex	cellular_component	0.76455	1	8	757	182	15636	8	Solyc00g136260.1,Solyc11g005290.1,Solyc11g005310.1,Solyc04g014220.1,Solyc11g005300.1,Solyc08g008080.1,Solyc02g091710.2,Solyc12g087840.1	0
GO:0005680	anaphase-promoting complex	cellular_component	0.76455	1	8	757	182	15636	8	Solyc02g091710.2,Solyc12g087840.1,Solyc00g136260.1,Solyc11g005290.1,Solyc11g005300.1,Solyc04g014220.1,Solyc11g005310.1,Solyc08g008080.1	0
GO:0031461	cullin-RING ubiquitin ligase complex	cellular_component	0.76455	1	8	757	182	15636	8	Solyc02g091710.2,Solyc12g087840.1,Solyc11g005290.1,Solyc00g136260.1,Solyc08g008080.1,Solyc11g005300.1,Solyc04g014220.1,Solyc11g005310.1	0
GO:0048038	quinone binding	molecular_function	0.76465	1	1	757	32	15636	0		1	Solyc05g007060.2
GO:0051382	kinetochore assembly	biological_process	0.76758	1	1	757	29	15636	0		1	Solyc10g055770.1
GO:0051383	kinetochore organization	biological_process	0.76758	1	1	757	29	15636	0		1	Solyc10g055770.1
GO:0000151	ubiquitin ligase complex	cellular_component	0.77416	1	8	757	184	15636	8	Solyc02g091710.2,Solyc12g087840.1,Solyc11g005290.1,Solyc00g136260.1,Solyc08g008080.1,Solyc04g014220.1,Solyc11g005310.1,Solyc11g005300.1	0
GO:0042651	thylakoid membrane	cellular_component	0.77473	1	1	757	31	15636	0		1	Solyc06g074730.2
GO:0044419	interspecies interaction between organisms	biological_process	0.77509	1	12	757	295	15636	10	Solyc06g054270.2,Solyc08g080640.1,Solyc04g011750.2,Solyc03g007760.2,Solyc11g013010.1,Solyc05g007880.2,Solyc06g069400.2,Solyc08g080590.2,Solyc01g094410.2,Solyc06g069650.2	2	Solyc05g010590.2,Solyc07g065410.1
GO:0070085	glycosylation	biological_process	0.77619	1	2	757	53	15636	1	Solyc05g013580.2	1	Solyc02g093430.2
GO:0004803	transposase activity	molecular_function	0.77736	1	2	757	54	15636	1	Solyc01g073840.1	1	Solyc04g080490.2
GO:0018193	peptidyl-amino acid modification	biological_process	0.77792	1	2	757	57	15636	0		2	Solyc09g090630.1,Solyc04g064770.1
GO:0016568	chromatin modification	biological_process	0.77794	1	2	757	56	15636	0		2	Solyc09g090630.1,Solyc04g064770.1
GO:0005261	cation channel activity	molecular_function	0.77829	1	4	757	108	15636	3	Solyc06g072700.2,Solyc05g053080.2,Solyc08g082230.2	1	Solyc03g007010.2
GO:0098519	nucleotide phosphatase activity, acting on free nucleotides	molecular_function	0.77921	1	2	757	53	15636	2	Solyc03g005660.2,Solyc11g018690.1	0
GO:0065004	protein-DNA complex assembly	biological_process	0.78079	1	2	757	57	15636	0		2	Solyc10g055770.1,Solyc09g083380.2
GO:0071824	protein-DNA complex subunit organization	biological_process	0.78079	1	2	757	57	15636	0		2	Solyc09g083380.2,Solyc10g055770.1
GO:0031514	motile cilium	cellular_component	0.78213	1	1	757	29	15636	1	Solyc05g007240.1	0
GO:0005739	mitochondrion	cellular_component	0.78231	1	9	757	227	15636	5	Solyc04g011750.2,Solyc12g039070.1,Solyc11g005290.1,Solyc07g006890.1,Solyc11g020280.1	4	Solyc07g056360.1,Solyc03g113210.2,Solyc01g098740.2,Solyc01g096370.2
GO:0000003	reproduction	biological_process	0.78484	1	4	757	110	15636	4	Solyc04g009380.1,Solyc08g080540.2,Solyc12g017910.1,Solyc12g017460.1	0
GO:0004197	cysteine-type endopeptidase activity	molecular_function	0.78685	1	2	757	58	15636	0		2	Solyc09g091430.2,Solyc01g110110.2
GO:0009523	photosystem II	cellular_component	0.78865	1	2	757	63	15636	1	Solyc11g011970.1	1	Solyc03g118510.2
GO:0007017	microtubule-based process	biological_process	0.78887	1	3	757	88	15636	0		3	Solyc11g012860.1,Solyc12g005050.1,Solyc11g072820.1
GO:0003774	motor activity	molecular_function	0.78917	1	1	757	34	15636	0		1	Solyc11g072820.1
GO:0005929	cilium	cellular_component	0.79025	1	1	757	30	15636	1	Solyc05g007240.1	0
GO:0006403	RNA localization	biological_process	0.7914	1	1	757	30	15636	1	Solyc01g007220.2	0
GO:0015931	nucleobase-containing compound transport	biological_process	0.7914	1	1	757	30	15636	1	Solyc01g007220.2	0
GO:0050657	nucleic acid transport	biological_process	0.7914	1	1	757	30	15636	1	Solyc01g007220.2	0
GO:0050658	RNA transport	biological_process	0.7914	1	1	757	30	15636	1	Solyc01g007220.2	0
GO:0051236	establishment of RNA localization	biological_process	0.7914	1	1	757	30	15636	1	Solyc01g007220.2	0
GO:0072527	pyrimidine-containing compound metabolic process	biological_process	0.79179	1	1	757	34	15636	0		1	Solyc03g118310.2
GO:0003006	developmental process involved in reproduction	biological_process	0.79217	1	1	757	32	15636	1	Solyc12g017460.1	0
GO:0008608	attachment of spindle microtubules to kinetochore	biological_process	0.79274	1	1	757	30	15636	0		1	Solyc11g012860.1
GO:0034453	microtubule anchoring	biological_process	0.79274	1	1	757	30	15636	0		1	Solyc11g012860.1
GO:0000226	microtubule cytoskeleton organization	biological_process	0.79359	1	2	757	61	15636	0		2	Solyc12g005050.1,Solyc11g012860.1
GO:0006368	transcription elongation from RNA polymerase II promoter	biological_process	0.79398	1	1	757	32	15636	1	Solyc05g053080.2	0
GO:0070647	protein modification by small protein conjugation or removal	biological_process	0.79631	1	4	757	105	15636	3	Solyc02g079740.1,Solyc12g010670.1,Solyc09g025270.2	1	Solyc10g008410.1
GO:0060590	ATPase regulator activity	molecular_function	0.79822	1	1	757	34	15636	0		1	Solyc07g045080.2
GO:0030030	cell projection organization	biological_process	0.79858	1	1	757	33	15636	1	Solyc01g107520.2	0
GO:0009611	response to wounding	biological_process	0.80185	1	2	757	63	15636	0		2	Solyc09g084440.2,Solyc09g083440.2
GO:0000166	nucleotide binding	molecular_function	0.80199	1	98	757	2142	15636	62	Solyc06g060880.2,Solyc07g056410.2,Solyc03g093650.2,Solyc08g069180.2,Solyc01g073710.2,Solyc00g233480.1,Solyc08g067310.1,Solyc02g072470.2,Solyc09g083090.2,Solyc06g008050.2,Solyc08g080640.1,Solyc02g093360.2,Solyc09g092640.2,Solyc11g011340.1,Solyc03g005130.1,Solyc03g007970.1,Solyc11g069090.1,Solyc07g039420.1,Solyc09g018280.1,Solyc03g115230.2,Solyc11g013810.1,Solyc05g052270.1,Solyc03g005660.2,Solyc06g…	36	Solyc11g007250.1,Solyc09g009380.2,Solyc12g038920.1,Solyc04g008650.2,Solyc03g026040.2,Solyc03g093330.2,Solyc03g118510.2,Solyc08g067000.2,Solyc07g023990.1,Solyc03g111680.2,Solyc12g088820.1,Solyc10g085670.1,Solyc09g008860.2,Solyc07g045080.2,Solyc04g064940.2,Solyc04g078590.2,Solyc03g112580.2,Solyc09g011990.1,Solyc03g121070.2,Solyc03g006030.2,Solyc02g088690.2,Solyc05g007060.2,Solyc01g107650.2,Solyc02g…
GO:1901265	nucleoside phosphate binding	molecular_function	0.80199	1	98	757	2142	15636	62	Solyc02g086880.2,Solyc12g006040.1,Solyc02g081170.2,Solyc03g080060.1,Solyc02g081550.2,Solyc04g025650.2,Solyc11g020280.1,Solyc11g006630.1,Solyc03g006080.2,Solyc11g066950.1,Solyc11g010700.1,Solyc06g036290.2,Solyc10g008040.2,Solyc09g098510.2,Solyc05g051530.2,Solyc06g007440.2,Solyc02g089120.2,Solyc10g017510.2,Solyc06g061280.2,Solyc01g100350.2,Solyc03g120980.2,Solyc12g089160.1,Solyc05g054860.1,Solyc03g…	36	Solyc02g068760.2,Solyc11g072820.1,Solyc06g035580.2,Solyc12g044840.1,Solyc09g083380.2,Solyc04g079690.2,Solyc06g082610.2,Solyc03g114310.2,Solyc02g078850.1,Solyc02g091830.2,Solyc05g008020.2,Solyc01g094020.2,Solyc02g067930.2,Solyc01g107650.2,Solyc05g007060.2,Solyc02g088690.2,Solyc03g006030.2,Solyc03g121070.2,Solyc09g011990.1,Solyc03g112580.2,Solyc04g078590.2,Solyc04g064940.2,Solyc07g045080.2,Solyc09g…
GO:0007276	gamete generation	biological_process	0.80249	1	1	757	31	15636	1	Solyc12g017460.1	0
GO:0048646	anatomical structure formation involved in morphogenesis	biological_process	0.80321	1	1	757	33	15636	1	Solyc12g017460.1	0
GO:0022904	respiratory electron transport chain	biological_process	0.80333	1	1	757	32	15636	1	Solyc11g005290.1	0
GO:0097159	organic cyclic compound binding	molecular_function	0.80463	1	213	757	4537	15636	130	Solyc03g006700.2,Solyc05g046020.2,Solyc01g073710.2,Solyc00g233480.1,Solyc02g072470.2,Solyc06g008050.2,Solyc09g083090.2,Solyc01g079870.2,Solyc08g080640.1,Solyc08g083110.2,Solyc10g079120.1,Solyc09g009590.1,Solyc07g021340.2,Solyc10g084240.1,Solyc01g108080.2,Solyc03g005130.1,Solyc03g097120.2,Solyc06g072700.2,Solyc01g104740.2,Solyc03g007970.1,Solyc08g079700.1,Solyc11g069090.1,Solyc07g039420.1,Solyc09g…	83	Solyc07g062980.2,Solyc11g007250.1,Solyc09g009380.2,Solyc03g026040.2,Solyc03g093330.2,Solyc03g118510.2,Solyc12g006470.1,Solyc05g053240.2,Solyc07g053810.2,Solyc02g077480.1,Solyc12g088820.1,Solyc06g062370.2,Solyc10g085670.1,Solyc09g008860.2,Solyc08g075940.2,Solyc02g088340.2,Solyc06g069070.1,Solyc01g108210.2,Solyc03g118810.1,Solyc03g006030.2,Solyc07g055440.1,Solyc01g107650.2,Solyc02g077300.1,Solyc02g…
GO:1901363	heterocyclic compound binding	molecular_function	0.80463	1	213	757	4537	15636	130	Solyc05g053080.2,Solyc03g005660.2,Solyc07g005190.2,Solyc11g018690.1,Solyc12g013690.1,Solyc06g069650.2,Solyc11g066840.1,Solyc02g082760.2,Solyc02g068820.1,Solyc02g083040.1,Solyc02g077950.1,Solyc03g115230.2,Solyc03g119700.2,Solyc11g013810.1,Solyc10g050890.1,Solyc09g092640.2,Solyc01g073840.1,Solyc11g011340.1,Solyc01g109660.2,Solyc01g086970.2,Solyc12g009520.1,Solyc07g063120.2,Solyc07g052670.2,Solyc01g…	83	Solyc09g011990.1,Solyc03g112580.2,Solyc08g078960.2,Solyc03g121070.2,Solyc02g088690.2,Solyc09g074300.1,Solyc05g007060.2,Solyc03g122360.2,Solyc07g045080.2,Solyc01g086820.2,Solyc04g064940.2,Solyc11g066430.1,Solyc07g006560.2,Solyc04g078590.2,Solyc10g055770.1,Solyc12g038920.1,Solyc09g072700.2,Solyc08g067000.2,Solyc02g090430.2,Solyc04g008650.2,Solyc07g023990.1,Solyc03g111680.2,Solyc12g056540.1,Solyc01g…
GO:0042623	ATPase activity, coupled	molecular_function	0.80464	1	5	757	138	15636	4	Solyc03g093650.2,Solyc03g120980.2,Solyc08g080640.1,Solyc05g051530.2	1	Solyc09g083380.2
GO:0005654	nucleoplasm	cellular_component	0.80492	1	6	757	164	15636	3	Solyc06g072700.2,Solyc12g017430.1,Solyc04g072940.2	3	Solyc11g007930.1,Solyc11g008540.1,Solyc04g080490.2
GO:0044451	nucleoplasm part	cellular_component	0.80492	1	6	757	164	15636	3	Solyc04g072940.2,Solyc12g017430.1,Solyc06g072700.2	3	Solyc04g080490.2,Solyc11g008540.1,Solyc11g007930.1
GO:0005694	chromosome	cellular_component	0.80589	1	6	757	164	15636	2	Solyc03g095550.1,Solyc09g098100.2	4	Solyc09g083380.2,Solyc02g090430.2,Solyc11g012860.1,Solyc04g064770.1
GO:0065003	macromolecular complex assembly	biological_process	0.8062	1	9	757	230	15636	1	Solyc08g008070.1	8	Solyc04g005600.1,Solyc05g007010.1,Solyc06g006090.1,Solyc12g005050.1,Solyc05g010590.2,Solyc03g006840.2,Solyc10g055770.1,Solyc09g083380.2
GO:0003333	amino acid transmembrane transport	biological_process	0.80669	1	1	757	31	15636	1	Solyc02g065680.2	0
GO:0050794	regulation of cellular process	biological_process	0.80771	1	86	757	1860	15636	59	Solyc01g073840.1,Solyc06g082590.1,Solyc01g108080.2,Solyc03g097120.2,Solyc05g056400.2,Solyc01g073860.2,Solyc10g074740.1,Solyc07g052670.2,Solyc01g073710.2,Solyc05g005460.2,Solyc08g067310.1,Solyc12g015770.1,Solyc04g011750.2,Solyc02g077970.2,Solyc12g056790.1,Solyc02g067230.2,Solyc05g006870.2,Solyc05g053080.2,Solyc10g081840.1,Solyc01g099580.1,Solyc11g018690.1,Solyc11g066840.1,Solyc12g056650.1,Solyc02g…	27	Solyc11g012860.1,Solyc02g084710.2,Solyc02g077480.1,Solyc08g061560.2,Solyc02g090430.2,Solyc08g078960.2,Solyc06g076050.2,Solyc09g007260.2,Solyc02g088340.2,Solyc04g064770.1,Solyc04g064940.2,Solyc08g075680.2,Solyc01g086820.2,Solyc03g118810.1,Solyc06g060300.1,Solyc10g008910.1,Solyc03g120840.1,Solyc01g107650.2,Solyc08g061910.2,Solyc01g074000.2,Solyc12g056540.1,Solyc11g072820.1,Solyc02g068760.2,Solyc01g…
GO:0018995	host	cellular_component	0.80834	1	2	757	62	15636	2	Solyc01g089960.2,Solyc04g063380.2	0
GO:0043657	host cell	cellular_component	0.80834	1	2	757	62	15636	2	Solyc01g089960.2,Solyc04g063380.2	0
GO:0044215	other organism	cellular_component	0.80834	1	2	757	62	15636	2	Solyc01g089960.2,Solyc04g063380.2	0
GO:0044216	other organism cell	cellular_component	0.80834	1	2	757	62	15636	2	Solyc04g063380.2,Solyc01g089960.2	0
GO:0044217	other organism part	cellular_component	0.80834	1	2	757	62	15636	2	Solyc01g089960.2,Solyc04g063380.2	0
GO:0019354	siroheme biosynthetic process	biological_process	0.80841	1	1	757	33	15636	1	Solyc11g011340.1	0
GO:0043115	precorrin-2 dehydrogenase activity	molecular_function	0.80841	1	1	757	33	15636	1	Solyc11g011340.1	0
GO:0046156	siroheme metabolic process	biological_process	0.80841	1	1	757	33	15636	1	Solyc11g011340.1	0
GO:0006354	DNA-templated transcription, elongation	biological_process	0.80847	1	1	757	34	15636	1	Solyc05g053080.2	0
GO:0016591	DNA-directed RNA polymerase II, holoenzyme	cellular_component	0.81125	1	2	757	62	15636	1	Solyc12g017430.1	1	Solyc11g007930.1
GO:0008135	translation factor activity, RNA binding	molecular_function	0.81171	1	2	757	62	15636	2	Solyc12g049380.1,Solyc07g021340.2	0
GO:0051128	regulation of cellular component organization	biological_process	0.81394	1	2	757	66	15636	2	Solyc03g007760.2,Solyc08g021870.1	0
GO:0006865	amino acid transport	biological_process	0.81668	1	1	757	32	15636	1	Solyc02g065680.2	0
GO:0051701	interaction with host	biological_process	0.81708	1	3	757	93	15636	3	Solyc06g069400.2,Solyc11g013010.1,Solyc01g094410.2	0
GO:0090150	establishment of protein localization to membrane	biological_process	0.81814	1	2	757	66	15636	2	Solyc10g079120.1,Solyc01g104740.2	0
GO:0048609	multicellular organismal reproductive process	biological_process	0.82001	1	1	757	33	15636	1	Solyc12g017460.1	0
GO:0000287	magnesium ion binding	molecular_function	0.82059	1	3	757	94	15636	2	Solyc07g061940.2,Solyc11g007690.1	1	Solyc02g084350.2
GO:0019867	outer membrane	cellular_component	0.82076	1	3	757	94	15636	0		3	Solyc03g113210.2,Solyc07g056360.1,Solyc01g096370.2
GO:1990234	transferase complex	cellular_component	0.82101	1	13	757	314	15636	11	Solyc11g005290.1,Solyc00g136260.1,Solyc12g017430.1,Solyc08g008080.1,Solyc04g014220.1,Solyc11g005310.1,Solyc02g073580.1,Solyc11g005300.1,Solyc06g072700.2,Solyc02g091710.2,Solyc12g087840.1	2	Solyc03g111680.2,Solyc11g007930.1
GO:0071705	nitrogen compound transport	biological_process	0.82326	1	4	757	113	15636	3	Solyc01g007220.2,Solyc02g065680.2,Solyc12g057100.1	1	Solyc05g007010.1
GO:0009522	photosystem I	cellular_component	0.82426	1	2	757	70	15636	2	Solyc01g006300.2,Solyc03g111120.2	0
GO:0000988	transcription factor activity, protein binding	molecular_function	0.82461	1	4	757	117	15636	2	Solyc04g072940.2,Solyc12g017430.1	2	Solyc04g080490.2,Solyc02g092460.2
GO:0072657	protein localization to membrane	biological_process	0.82612	1	2	757	67	15636	2	Solyc01g104740.2,Solyc10g079120.1	0
GO:0009664	plant-type cell wall organization	biological_process	0.82637	1	1	757	33	15636	1	Solyc09g098510.2	0
GO:0071669	plant-type cell wall organization or biogenesis	biological_process	0.82637	1	1	757	33	15636	1	Solyc09g098510.2	0
GO:0006260	DNA replication	biological_process	0.82739	1	11	757	285	15636	8	Solyc06g061280.2,Solyc11g006630.1,Solyc07g006890.1,Solyc03g005660.2,Solyc01g073830.1,Solyc02g073580.1,Solyc11g066840.1,Solyc06g072700.2	3	Solyc02g068760.2,Solyc04g015470.2,Solyc03g111680.2
GO:0004616	phosphogluconate dehydrogenase (decarboxylating) activity	molecular_function	0.82779	1	1	757	34	15636	1	Solyc11g011340.1	0
GO:0006399	tRNA metabolic process	biological_process	0.82805	1	8	757	227	15636	5	Solyc11g066840.1,Solyc03g115230.2,Solyc06g008050.2,Solyc03g007760.2,Solyc11g013810.1	3	Solyc10g055770.1,Solyc06g035580.2,Solyc02g087860.2
GO:0022610	biological adhesion	biological_process	0.82895	1	2	757	65	15636	1	Solyc06g054270.2	1	Solyc05g054120.1
GO:0032555	purine ribonucleotide binding	molecular_function	0.8298	1	82	757	1823	15636	52	Solyc05g051530.2,Solyc10g008040.2,Solyc02g089120.2,Solyc06g007440.2,Solyc06g061280.2,Solyc12g089160.1,Solyc03g120980.2,Solyc01g100350.2,Solyc09g098100.2,Solyc03g007760.2,Solyc05g054860.1,Solyc04g009640.2,Solyc10g081910.1,Solyc03g082470.2,Solyc12g006040.1,Solyc03g080060.1,Solyc02g081170.2,Solyc02g081550.2,Solyc11g020280.1,Solyc06g036290.2,Solyc11g010700.1,Solyc11g006630.1,Solyc03g006080.2,Solyc11g…	30	Solyc06g082610.2,Solyc03g114310.2,Solyc04g079690.2,Solyc02g091830.2,Solyc05g008020.2,Solyc01g094020.2,Solyc01g107650.2,Solyc11g072820.1,Solyc02g068760.2,Solyc12g044840.1,Solyc09g083380.2,Solyc12g088820.1,Solyc03g111680.2,Solyc07g023990.1,Solyc03g026040.2,Solyc04g008650.2,Solyc03g118510.2,Solyc08g067000.2,Solyc03g093330.2,Solyc09g009380.2,Solyc12g038920.1,Solyc11g007250.1,Solyc03g006030.2,Solyc03g…
GO:0017076	purine nucleotide binding	molecular_function	0.83001	1	83	757	1846	15636	52	Solyc09g018280.1,Solyc11g069090.1,Solyc07g039420.1,Solyc05g052270.1,Solyc11g013810.1,Solyc03g115230.2,Solyc09g014720.1,Solyc11g018690.1,Solyc06g069650.2,Solyc03g005660.2,Solyc02g089900.1,Solyc02g068820.1,Solyc11g066840.1,Solyc09g007710.2,Solyc06g065260.2,Solyc00g233480.1,Solyc08g067310.1,Solyc01g073710.2,Solyc07g056410.2,Solyc08g069180.2,Solyc03g093650.2,Solyc02g093360.2,Solyc08g080640.1,Solyc09g…	31	Solyc07g045080.2,Solyc09g008860.2,Solyc10g085670.1,Solyc04g078590.2,Solyc04g064940.2,Solyc03g121070.2,Solyc09g011990.1,Solyc03g112580.2,Solyc03g006030.2,Solyc12g038920.1,Solyc09g009380.2,Solyc11g007250.1,Solyc07g023990.1,Solyc03g111680.2,Solyc08g067000.2,Solyc03g118510.2,Solyc03g093330.2,Solyc03g026040.2,Solyc04g008650.2,Solyc12g088820.1,Solyc12g044840.1,Solyc09g083380.2,Solyc02g068760.2,Solyc11g…
GO:0006313	transposition, DNA-mediated	biological_process	0.83232	1	2	757	61	15636	1	Solyc01g073840.1	1	Solyc04g080490.2
GO:0032196	transposition	biological_process	0.83232	1	2	757	61	15636	1	Solyc01g073840.1	1	Solyc04g080490.2
GO:0000778	condensed nuclear chromosome kinetochore	cellular_component	0.83449	1	1	757	35	15636	0		1	Solyc11g012860.1
GO:0000780	condensed nuclear chromosome, centromeric region	cellular_component	0.83449	1	1	757	35	15636	0		1	Solyc11g012860.1
GO:0000942	condensed nuclear chromosome outer kinetochore	cellular_component	0.83449	1	1	757	35	15636	0		1	Solyc11g012860.1
GO:0042729	DASH complex	cellular_component	0.83449	1	1	757	35	15636	0		1	Solyc11g012860.1
GO:0044703	multi-organism reproductive process	biological_process	0.83662	1	4	757	111	15636	2	Solyc03g005130.1,Solyc12g017460.1	2	Solyc04g077360.2,Solyc04g077340.2
GO:0006869	lipid transport	biological_process	0.8371	1	3	757	92	15636	3	Solyc02g077970.2,Solyc12g098900.1,Solyc03g116390.2	0
GO:0009987	cellular process	biological_process	0.83823	1	332	757	7072	15636	208	Solyc07g042900.2,Solyc01g091870.2,Solyc11g010700.1,Solyc06g036290.2,Solyc01g006300.2,Solyc03g006080.2,Solyc00g028960.1,Solyc02g081250.1,Solyc07g066220.2,Solyc04g014220.1,Solyc06g076020.2,Solyc05g007880.2,Solyc10g078670.1,Solyc02g084360.2,Solyc02g073580.1,Solyc12g014500.1,Solyc07g017510.2,Solyc02g087280.2,Solyc03g082470.2,Solyc10g079150.1,Solyc11g071600.1,Solyc03g007760.2,Solyc07g065660.2,Solyc04g…	124	Solyc06g075850.1,Solyc06g061020.2,Solyc07g065090.1,Solyc12g056540.1,Solyc09g090070.1,Solyc01g074000.2,Solyc08g080270.2,Solyc04g077360.2,Solyc04g007690.2,Solyc01g094020.2,Solyc03g113210.2,Solyc09g075350.2,Solyc03g114310.2,Solyc04g005600.1,Solyc12g019320.1,Solyc02g075620.2,Solyc10g008910.1,Solyc05g010590.2,Solyc03g006840.2,Solyc09g007260.2,Solyc06g051320.2,Solyc01g086820.2,Solyc04g077340.2,Solyc08g…
GO:0004521	endoribonuclease activity	molecular_function	0.83921	1	2	757	71	15636	1	Solyc05g007950.2	1	Solyc07g006560.2
GO:0006814	sodium ion transport	biological_process	0.83979	1	1	757	36	15636	1	Solyc11g012360.1	0
GO:0097367	carbohydrate derivative binding	molecular_function	0.84054	1	84	757	1875	15636	54	Solyc02g093360.2,Solyc02g072470.2,Solyc09g083090.2,Solyc08g080640.1,Solyc08g067310.1,Solyc00g233480.1,Solyc08g069180.2,Solyc03g093650.2,Solyc07g056410.2,Solyc01g073710.2,Solyc03g007970.1,Solyc01g097280.2,Solyc03g005130.1,Solyc10g074440.1,Solyc09g092640.2,Solyc11g013810.1,Solyc05g052270.1,Solyc03g115230.2,Solyc07g039420.1,Solyc11g069090.1,Solyc09g018280.1,Solyc02g068820.1,Solyc02g089900.1,Solyc06g…	30	Solyc03g111680.2,Solyc07g023990.1,Solyc04g008650.2,Solyc03g026040.2,Solyc03g118510.2,Solyc08g067000.2,Solyc03g093330.2,Solyc09g009380.2,Solyc12g038920.1,Solyc11g007250.1,Solyc12g088820.1,Solyc04g078590.2,Solyc04g064940.2,Solyc10g085670.1,Solyc09g008860.2,Solyc03g006030.2,Solyc03g121070.2,Solyc03g112580.2,Solyc09g011990.1,Solyc01g094020.2,Solyc01g107650.2,Solyc06g082610.2,Solyc03g114310.2,Solyc04g…
GO:0006323	DNA packaging	biological_process	0.84059	1	1	757	35	15636	0		1	Solyc09g083380.2
GO:0043167	ion binding	molecular_function	0.84082	1	186	757	3979	15636	124	Solyc11g066950.1,Solyc11g006630.1,Solyc04g072700.2,Solyc08g079310.2,Solyc08g008080.1,Solyc11g007690.1,Solyc11g005290.1,Solyc02g081170.2,Solyc04g081230.2,Solyc09g083390.1,Solyc10g081910.1,Solyc09g098100.2,Solyc11g005860.1,Solyc10g083460.1,Solyc06g073180.2,Solyc06g007440.2,Solyc02g079740.1,Solyc02g089120.2,Solyc10g008040.2,Solyc07g055550.1,Solyc12g010670.1,Solyc03g120980.2,Solyc07g006890.1,Solyc02g…	62	Solyc06g009150.1,Solyc09g083380.2,Solyc05g054120.1,Solyc02g092460.2,Solyc02g089160.2,Solyc06g035580.2,Solyc02g068760.2,Solyc11g072820.1,Solyc04g071800.2,Solyc01g107650.2,Solyc01g088400.2,Solyc10g006740.2,Solyc06g060300.1,Solyc06g082610.2,Solyc05g008020.2,Solyc03g118810.1,Solyc01g108210.2,Solyc09g008860.2,Solyc10g085670.1,Solyc01g008600.2,Solyc03g006030.2,Solyc07g055440.1,Solyc11g062100.1,Solyc03g…
GO:0016043	cellular component organization	biological_process	0.84085	1	39	757	917	15636	18	Solyc01g104740.2,Solyc08g021870.1,Solyc08g008070.1,Solyc04g011440.2,Solyc08g080540.2,Solyc09g098510.2,Solyc11g066100.1,Solyc03g095550.1,Solyc03g007760.2,Solyc10g079120.1,Solyc11g012660.1,Solyc01g094410.2,Solyc12g049380.1,Solyc11g066840.1,Solyc06g069400.2,Solyc01g079180.2,Solyc06g076020.2,Solyc01g107520.2	21	Solyc02g075620.2,Solyc06g006090.1,Solyc03g113090.2,Solyc05g007010.1,Solyc04g005600.1,Solyc03g120840.1,Solyc06g082610.2,Solyc09g090630.1,Solyc11g012860.1,Solyc05g047590.2,Solyc12g005050.1,Solyc09g075350.2,Solyc04g008650.2,Solyc10g055770.1,Solyc04g008040.2,Solyc04g064770.1,Solyc06g074000.1,Solyc09g083380.2,Solyc03g006840.2,Solyc05g010590.2,Solyc08g082650.2
GO:0015988	energy coupled proton transmembrane transport, against electrochemical gradient	biological_process	0.84108	1	2	757	69	15636	2	Solyc03g096760.1,Solyc02g084360.2	0
GO:0015991	ATP hydrolysis coupled proton transport	biological_process	0.84108	1	2	757	69	15636	2	Solyc02g084360.2,Solyc03g096760.1	0
GO:0032040	small-subunit processome	cellular_component	0.84131	1	2	757	66	15636	1	Solyc09g098100.2	1	Solyc04g015470.2
GO:0051704	multi-organism process	biological_process	0.84134	1	26	757	625	15636	19	Solyc04g071900.2,Solyc12g017460.1,Solyc01g060070.2,Solyc06g054270.2,Solyc01g097280.2,Solyc03g005130.1,Solyc06g069650.2,Solyc05g007880.2,Solyc06g069400.2,Solyc08g080590.2,Solyc10g083170.1,Solyc03g007760.2,Solyc11g013010.1,Solyc08g080640.1,Solyc04g011750.2,Solyc01g005220.2,Solyc01g094410.2,Solyc05g005460.2,Solyc07g008840.2	7	Solyc07g066010.2,Solyc04g077360.2,Solyc07g065410.1,Solyc02g070950.1,Solyc09g082830.2,Solyc04g077340.2,Solyc05g010590.2
GO:0004161	dimethylallyltranstransferase activity	molecular_function	0.84207	1	1	757	46	15636	1	Solyc03g007760.2	0
GO:0034357	photosynthetic membrane	cellular_component	0.8428	1	5	757	158	15636	3	Solyc01g006300.2,Solyc11g011970.1,Solyc03g111120.2	2	Solyc03g118510.2,Solyc06g074730.2
GO:0042578	phosphoric ester hydrolase activity	molecular_function	0.84429	1	5	757	146	15636	2	Solyc11g018690.1,Solyc03g005660.2	3	Solyc02g084350.2,Solyc02g070210.2,Solyc06g062370.2
GO:0010941	regulation of cell death	biological_process	0.84514	1	1	757	37	15636	1	Solyc04g011750.2	0
GO:0042981	regulation of apoptotic process	biological_process	0.84514	1	1	757	37	15636	1	Solyc04g011750.2	0
GO:0043067	regulation of programmed cell death	biological_process	0.84514	1	1	757	37	15636	1	Solyc04g011750.2	0
GO:0045502	dynein binding	molecular_function	0.84535	1	1	757	36	15636	1	Solyc08g007970.2	0
GO:0004129	cytochrome-c oxidase activity	molecular_function	0.84619	1	1	757	39	15636	1	Solyc11g012000.1	0
GO:0016675	oxidoreductase activity, acting on a heme group of donors	molecular_function	0.84619	1	1	757	39	15636	1	Solyc11g012000.1	0
GO:0016676	oxidoreductase activity, acting on a heme group of donors, oxygen as acceptor	molecular_function	0.84619	1	1	757	39	15636	1	Solyc11g012000.1	0
GO:0008033	tRNA processing	biological_process	0.84765	1	6	757	179	15636	3	Solyc06g008050.2,Solyc03g115230.2,Solyc03g007760.2	3	Solyc06g035580.2,Solyc10g055770.1,Solyc02g087860.2
GO:0043168	anion binding	molecular_function	0.84904	1	97	757	2154	15636	64	Solyc04g009640.2,Solyc10g081910.1,Solyc09g098100.2,Solyc03g007760.2,Solyc05g054860.1,Solyc11g005860.1,Solyc03g082470.2,Solyc02g089120.2,Solyc06g007440.2,Solyc09g098510.2,Solyc05g051530.2,Solyc10g008040.2,Solyc12g089160.1,Solyc03g120980.2,Solyc01g100350.2,Solyc06g061280.2,Solyc02g081550.2,Solyc04g025650.2,Solyc06g036290.2,Solyc11g010700.1,Solyc11g006630.1,Solyc11g066950.1,Solyc03g006080.2,Solyc11g…	33	Solyc01g094020.2,Solyc01g107650.2,Solyc02g091830.2,Solyc06g082610.2,Solyc03g114310.2,Solyc04g079690.2,Solyc05g008020.2,Solyc09g083380.2,Solyc12g044840.1,Solyc06g035580.2,Solyc12g056540.1,Solyc11g072820.1,Solyc02g068760.2,Solyc03g026040.2,Solyc04g008650.2,Solyc08g067000.2,Solyc03g093330.2,Solyc03g118510.2,Solyc03g111680.2,Solyc07g023990.1,Solyc12g006470.1,Solyc11g007250.1,Solyc09g009380.2,Solyc12g…
GO:0016836	hydro-lyase activity	molecular_function	0.84916	1	1	757	41	15636	1	Solyc06g053670.1	0
GO:0006310	DNA recombination	biological_process	0.84939	1	7	757	186	15636	5	Solyc03g007760.2,Solyc07g005190.2,Solyc01g073840.1,Solyc03g005660.2,Solyc03g115230.2	2	Solyc03g111680.2,Solyc04g080490.2
GO:0030176	integral component of endoplasmic reticulum membrane	cellular_component	0.84945	1	1	757	38	15636	1	Solyc01g104740.2	0
GO:0031227	intrinsic component of endoplasmic reticulum membrane	cellular_component	0.84945	1	1	757	38	15636	1	Solyc01g104740.2	0
GO:0012505	endomembrane system	cellular_component	0.85037	1	11	757	297	15636	8	Solyc04g074880.2,Solyc01g101130.2,Solyc02g078870.1,Solyc04g011750.2,Solyc01g104740.2,Solyc11g066840.1,Solyc06g072700.2,Solyc01g089880.2	3	Solyc01g110190.2,Solyc01g096040.2,Solyc12g056400.1
GO:0003724	RNA helicase activity	molecular_function	0.8517	1	3	757	97	15636	3	Solyc00g233480.1,Solyc03g007760.2,Solyc11g018690.1	0
GO:0001883	purine nucleoside binding	molecular_function	0.85264	1	81	757	1819	15636	51	Solyc00g233480.1,Solyc08g067310.1,Solyc07g056410.2,Solyc08g069180.2,Solyc03g093650.2,Solyc01g073710.2,Solyc02g093360.2,Solyc09g083090.2,Solyc02g072470.2,Solyc08g080640.1,Solyc03g005130.1,Solyc09g092640.2,Solyc03g007970.1,Solyc11g069090.1,Solyc07g039420.1,Solyc09g018280.1,Solyc11g013810.1,Solyc05g052270.1,Solyc03g115230.2,Solyc06g069650.2,Solyc11g018690.1,Solyc09g014720.1,Solyc03g005660.2,Solyc02g…	30	Solyc09g009380.2,Solyc12g038920.1,Solyc11g007250.1,Solyc07g023990.1,Solyc03g111680.2,Solyc04g008650.2,Solyc03g026040.2,Solyc03g093330.2,Solyc03g118510.2,Solyc08g067000.2,Solyc12g088820.1,Solyc10g085670.1,Solyc09g008860.2,Solyc04g078590.2,Solyc04g064940.2,Solyc03g121070.2,Solyc03g112580.2,Solyc09g011990.1,Solyc03g006030.2,Solyc01g107650.2,Solyc01g094020.2,Solyc05g008020.2,Solyc06g082610.2,Solyc03g…
GO:0032549	ribonucleoside binding	molecular_function	0.85264	1	81	757	1819	15636	51	Solyc05g052270.1,Solyc11g013810.1,Solyc03g115230.2,Solyc09g018280.1,Solyc07g039420.1,Solyc11g069090.1,Solyc02g089900.1,Solyc02g068820.1,Solyc11g066840.1,Solyc09g007710.2,Solyc06g065260.2,Solyc09g014720.1,Solyc11g018690.1,Solyc06g069650.2,Solyc03g005660.2,Solyc02g093360.2,Solyc08g080640.1,Solyc02g072470.2,Solyc09g083090.2,Solyc08g067310.1,Solyc00g233480.1,Solyc01g073710.2,Solyc08g069180.2,Solyc03g…	30	Solyc04g078590.2,Solyc04g064940.2,Solyc09g008860.2,Solyc10g085670.1,Solyc03g006030.2,Solyc03g121070.2,Solyc09g011990.1,Solyc03g112580.2,Solyc03g111680.2,Solyc07g023990.1,Solyc03g118510.2,Solyc08g067000.2,Solyc03g093330.2,Solyc04g008650.2,Solyc03g026040.2,Solyc12g038920.1,Solyc09g009380.2,Solyc11g007250.1,Solyc12g088820.1,Solyc12g044840.1,Solyc09g083380.2,Solyc02g068760.2,Solyc11g072820.1,Solyc01g…
GO:0032550	purine ribonucleoside binding	molecular_function	0.85264	1	81	757	1819	15636	51	Solyc03g082470.2,Solyc10g081910.1,Solyc04g009640.2,Solyc03g007760.2,Solyc05g054860.1,Solyc09g098100.2,Solyc01g100350.2,Solyc03g120980.2,Solyc12g089160.1,Solyc06g061280.2,Solyc06g007440.2,Solyc02g089120.2,Solyc10g008040.2,Solyc05g051530.2,Solyc03g006080.2,Solyc11g006630.1,Solyc11g066950.1,Solyc11g010700.1,Solyc06g036290.2,Solyc11g020280.1,Solyc02g081550.2,Solyc03g080060.1,Solyc12g006040.1,Solyc01g…	30	Solyc01g107650.2,Solyc01g094020.2,Solyc05g008020.2,Solyc02g091830.2,Solyc04g079690.2,Solyc03g114310.2,Solyc06g082610.2,Solyc09g083380.2,Solyc12g044840.1,Solyc02g068760.2,Solyc11g072820.1,Solyc11g007250.1,Solyc12g038920.1,Solyc09g009380.2,Solyc03g093330.2,Solyc03g118510.2,Solyc08g067000.2,Solyc04g008650.2,Solyc03g026040.2,Solyc07g023990.1,Solyc03g111680.2,Solyc12g088820.1,Solyc09g008860.2,Solyc10g…
GO:0015743	malate transport	biological_process	0.85374	1	1	757	40	15636	0		1	Solyc03g007010.2
GO:0000775	chromosome, centromeric region	cellular_component	0.85445	1	3	757	96	15636	1	Solyc09g098100.2	2	Solyc11g012860.1,Solyc02g090430.2
GO:0001882	nucleoside binding	molecular_function	0.85523	1	81	757	1821	15636	51	Solyc06g065260.2,Solyc09g007710.2,Solyc11g066840.1,Solyc02g068820.1,Solyc02g089900.1,Solyc03g005660.2,Solyc06g069650.2,Solyc09g014720.1,Solyc11g018690.1,Solyc03g115230.2,Solyc11g013810.1,Solyc05g052270.1,Solyc07g039420.1,Solyc11g069090.1,Solyc09g018280.1,Solyc03g007970.1,Solyc09g092640.2,Solyc03g005130.1,Solyc09g083090.2,Solyc02g072470.2,Solyc08g080640.1,Solyc02g093360.2,Solyc08g069180.2,Solyc03g…	30	Solyc03g006030.2,Solyc03g112580.2,Solyc09g011990.1,Solyc03g121070.2,Solyc04g064940.2,Solyc04g078590.2,Solyc10g085670.1,Solyc09g008860.2,Solyc12g088820.1,Solyc04g008650.2,Solyc03g026040.2,Solyc08g067000.2,Solyc03g118510.2,Solyc03g093330.2,Solyc03g111680.2,Solyc07g023990.1,Solyc11g007250.1,Solyc09g009380.2,Solyc12g038920.1,Solyc11g072820.1,Solyc02g068760.2,Solyc09g083380.2,Solyc12g044840.1,Solyc02g…
GO:0006783	heme biosynthetic process	biological_process	0.8557	1	1	757	39	15636	1	Solyc11g011340.1	0
GO:0032553	ribonucleotide binding	molecular_function	0.85589	1	82	757	1843	15636	52	Solyc03g005660.2,Solyc11g018690.1,Solyc09g014720.1,Solyc06g069650.2,Solyc09g007710.2,Solyc11g066840.1,Solyc06g065260.2,Solyc02g089900.1,Solyc02g068820.1,Solyc09g018280.1,Solyc07g039420.1,Solyc11g069090.1,Solyc03g115230.2,Solyc05g052270.1,Solyc11g013810.1,Solyc09g092640.2,Solyc03g005130.1,Solyc03g007970.1,Solyc01g073710.2,Solyc08g069180.2,Solyc03g093650.2,Solyc07g056410.2,Solyc08g067310.1,Solyc00g…	30	Solyc09g011990.1,Solyc03g112580.2,Solyc03g121070.2,Solyc03g006030.2,Solyc09g008860.2,Solyc10g085670.1,Solyc04g064940.2,Solyc04g078590.2,Solyc12g088820.1,Solyc11g007250.1,Solyc12g038920.1,Solyc09g009380.2,Solyc08g067000.2,Solyc03g118510.2,Solyc03g093330.2,Solyc04g008650.2,Solyc03g026040.2,Solyc03g111680.2,Solyc07g023990.1,Solyc02g068760.2,Solyc11g072820.1,Solyc09g083380.2,Solyc12g044840.1,Solyc05g…
GO:0048193	Golgi vesicle transport	biological_process	0.85591	1	2	757	71	15636	1	Solyc11g066840.1	1	Solyc01g110190.2
GO:0032504	multicellular organism reproduction	biological_process	0.85592	1	1	757	37	15636	1	Solyc12g017460.1	0
GO:1901566	organonitrogen compound biosynthetic process	biological_process	0.85778	1	36	757	884	15636	27	Solyc01g104740.2,Solyc02g089120.2,Solyc07g021340.2,Solyc07g006890.1,Solyc11g011340.1,Solyc07g052620.1,Solyc10g017510.2,Solyc12g098900.1,Solyc04g011750.2,Solyc10g079210.1,Solyc01g100490.2,Solyc05g054860.1,Solyc01g073710.2,Solyc01g007630.2,Solyc12g049380.1,Solyc11g066840.1,Solyc07g053280.2,Solyc02g089610.1,Solyc05g053080.2,Solyc06g072360.2,Solyc02g086490.2,Solyc02g081250.1,Solyc12g099000.1,Solyc07g…	9	Solyc12g100160.1,Solyc04g074780.2,Solyc02g084350.2,Solyc03g118310.2,Solyc07g062870.2,Solyc01g098740.2,Solyc07g065090.1,Solyc03g118410.2,Solyc01g056780.2
GO:1990204	oxidoreductase complex	cellular_component	0.85799	1	1	757	40	15636	1	Solyc11g005290.1	0
GO:0015740	C4-dicarboxylate transport	biological_process	0.85897	1	1	757	41	15636	0		1	Solyc03g007010.2
GO:0003887	DNA-directed DNA polymerase activity	molecular_function	0.86062	1	2	757	70	15636	1	Solyc02g073580.1	1	Solyc03g111680.2
GO:0016835	carbon-oxygen lyase activity	molecular_function	0.86149	1	3	757	107	15636	2	Solyc06g053670.1,Solyc11g005080.1	1	Solyc09g075790.2
GO:0005789	endoplasmic reticulum membrane	cellular_component	0.86206	1	4	757	127	15636	3	Solyc01g104740.2,Solyc04g011750.2,Solyc06g072700.2	1	Solyc12g056400.1
GO:0010876	lipid localization	biological_process	0.86377	1	3	757	97	15636	3	Solyc02g077970.2,Solyc12g098900.1,Solyc03g116390.2	0
GO:0003743	translation initiation factor activity	molecular_function	0.86498	1	1	757	38	15636	1	Solyc07g021340.2	0
GO:0009888	tissue development	biological_process	0.86508	1	1	757	40	15636	1	Solyc12g017460.1	0
GO:0006091	generation of precursor metabolites and energy	biological_process	0.86556	1	6	757	181	15636	5	Solyc07g055060.2,Solyc11g007690.1,Solyc11g005290.1,Solyc02g084440.2,Solyc03g097120.2	1	Solyc11g012860.1
GO:0098687	chromosomal region	cellular_component	0.86633	1	3	757	99	15636	1	Solyc09g098100.2	2	Solyc11g012860.1,Solyc02g090430.2
GO:0008200	ion channel inhibitor activity	molecular_function	0.86744	1	1	757	43	15636	1	Solyc07g009260.2	0
GO:0016248	channel inhibitor activity	molecular_function	0.86744	1	1	757	43	15636	1	Solyc07g009260.2	0
GO:0004527	exonuclease activity	molecular_function	0.86947	1	1	757	38	15636	1	Solyc02g073580.1	0
GO:0042168	heme metabolic process	biological_process	0.87055	1	1	757	41	15636	1	Solyc11g011340.1	0
GO:0034508	centromere complex assembly	biological_process	0.87082	1	1	757	41	15636	0		1	Solyc10g055770.1
GO:0042175	nuclear outer membrane-endoplasmic reticulum membrane network	cellular_component	0.87155	1	4	757	129	15636	3	Solyc04g011750.2,Solyc01g104740.2,Solyc06g072700.2	1	Solyc12g056400.1
GO:0006835	dicarboxylic acid transport	biological_process	0.87259	1	1	757	43	15636	0		1	Solyc03g007010.2
GO:0007005	mitochondrion organization	biological_process	0.87622	1	1	757	42	15636	0		1	Solyc03g006840.2
GO:0005887	integral component of plasma membrane	cellular_component	0.87847	1	1	757	40	15636	1	Solyc05g015640.2	0
GO:0009058	biosynthetic process	biological_process	0.87938	1	130	757	2907	15636	80	Solyc01g073830.1,Solyc05g054860.1,Solyc03g007760.2,Solyc07g065660.2,Solyc01g100490.2,Solyc10g079210.1,Solyc10g079150.1,Solyc08g080540.2,Solyc08g021870.1,Solyc06g061280.2,Solyc06g075440.1,Solyc07g052620.1,Solyc02g081250.1,Solyc07g066220.2,Solyc11g020280.1,Solyc07g053280.2,Solyc12g039070.1,Solyc10g078670.1,Solyc12g017430.1,Solyc02g073580.1,Solyc05g007880.2,Solyc02g067230.2,Solyc12g015770.1,Solyc11g…	50	Solyc11g007930.1,Solyc12g100160.1,Solyc04g011390.1,Solyc10g008910.1,Solyc02g081730.2,Solyc01g056780.2,Solyc06g075850.1,Solyc01g073640.2,Solyc07g065090.1,Solyc01g074000.2,Solyc03g111680.2,Solyc02g084350.2,Solyc02g090430.2,Solyc03g118310.2,Solyc01g094870.1,Solyc02g089170.2,Solyc11g012860.1,Solyc04g064770.1,Solyc08g082650.2,Solyc09g007260.2,Solyc06g076050.2,Solyc08g078960.2,Solyc08g080170.2,Solyc08g…
GO:0003968	RNA-directed RNA polymerase activity	molecular_function	0.87951	1	1	757	42	15636	1	Solyc06g069650.2	0
GO:0044432	endoplasmic reticulum part	cellular_component	0.88018	1	4	757	132	15636	3	Solyc06g072700.2,Solyc04g011750.2,Solyc01g104740.2	1	Solyc12g056400.1
GO:0043093	FtsZ-dependent cytokinesis	biological_process	0.8806	1	1	757	43	15636	1	Solyc08g080540.2	0
GO:0022414	reproductive process	biological_process	0.88269	1	4	757	123	15636	2	Solyc12g017460.1,Solyc03g005130.1	2	Solyc04g077360.2,Solyc04g077340.2
GO:0042802	identical protein binding	molecular_function	0.88341	1	2	757	72	15636	1	Solyc08g007970.2	1	Solyc07g045080.2
GO:0048523	negative regulation of cellular process	biological_process	0.88371	1	2	757	75	15636	2	Solyc12g017910.1,Solyc04g081230.2	0
GO:0016810	hydrolase activity, acting on carbon-nitrogen (but not peptide) bonds	molecular_function	0.88494	1	1	757	45	15636	1	Solyc10g049970.1	0
GO:0009579	thylakoid	cellular_component	0.88495	1	5	757	170	15636	3	Solyc03g111120.2,Solyc01g006300.2,Solyc11g011970.1	2	Solyc03g118510.2,Solyc06g074730.2
[truncated: 217 more rows]

## Sheet: Data S6
#Term	Database	ID	Input number	Background number	P-Value	Corrected P-Value	Input	KEGG_ID/KO	Entrez_ID	Hyperlink
[truncated: 99 more rows]

[truncated: 1 more sheets: Data S7]
